# Supplementary material for: Spatiotemporal Response and Phytopotential of Typha domingensis for Management of Aquatic Metal Pollution on the Central African Copperbelt
Source: Ecol Evol. 2025 Feb 28;15(3):e71039. doi: 10.1002/ece3.71039 (PMC11868840; doi:10.1002/ece3.71039)
Supplement: Supplementary file 1 — Data S1. [file ECE3-15-e71039-s004.xlsx]

## Sheet: Sheet1
id	site	season	As	Cu	Pb	Zn
3	KISGS	DCS	1.1	0.384449	13.6	7.22222
4	KISGS	DCS	1.2	0.39375	14.8	7.65
5	KISGS	DCS	1.42857	0.351351	27.6	6.07407
7	KISDS	DCS	0.875	0.136364	2.5625	2.12121
8	KISDS	DCS	1.28571	0.0729167	4.66667	1.82353
9	KISDS	DCS	0.769231	0.0809524	4.54545	1.93333
10	KISDS	DCS	1	0.140845	3.41667	0.792208
11	KISDS	DCS	0.888889	0.154472	4.33333	1.97368
12	KISDS	DCS	1	0.156863	3.06667	2.93548
13	KYABR	DCS	1.66667	0.168067	9.5	1.51429
14	KYABR	DCS	1.625	0.1875	9.42857	1.59375
15	KYABR	DCS	1.57143	0.151786	7.88889	2.15517
16	KYABR	DCS	2	0.136364	6.36364	1.16438
17	KYABR	DCS	1.42857	0.150943	9.14286	1.29688
18	KYABR	DCS	1.33333	0.165217	11.5	1.26761
25	KYAFUS	DCS	2	0.299652	12	4.25
26	KYAFUS	DCS	2	0.647541	13.4286	4.1
27	KYAFUS	DCS	3.25	0.47549	10.1111	4.525
28	KYAFUS	DCS	1.8	0.335165	9.36364	4.8
29	KYAFUS	DCS	1.85714	0.54918	13.4286	4.25
30	KYAFUS	DCS	1.5	0.281588	16.5	4.39024
37	KISGS	DCS	1.375	0.112245	17.6	3.70833
38	KISGS	DCS	1.5	0.234463	18.8	2.17949
39	KISGS	DCS	1	0.193154	15.2	4.25
40	KISGS	DCS	0.833333	0.209945	14	2.84848
41	KISGS	DCS	1.25	0.133159	20.4	6.33333
42	KISGS	DCS	0.785714	0.0883838	13.6	2.45714
43	KISDS	DCS	0.8	0.434783	2.8	1.80645
44	KISDS	DCS	0.571429	0.344828	1.875	1.58621
45	KISDS	DCS	0.666667	0.357143	3.66667	1.57143
46	KISDS	DCS	0.8	0.294118	2	1.68
47	KISDS	DCS	0.666667	0.27027	3.44444	1.125
48	KISDS	DCS	0.571429	0.243902	3.14286	0.871795
49	KYABR	DCS	0.666667	0.157068	5.22222	1.26829
50	KYABR	DCS	0.333333	0.173913	5.4	1.41304
51	KYABR	DCS	0.5	0.145161	8.125	1.87234
52	KYABR	DCS	0.571429	0.10241	6.55556	1.90244
53	KYABR	DCS	0.5	0.197183	5.88889	1.64583
54	KYABR	DCS	0.571429	0.185	4.5	1.51111
61	KYAFUS	DCS	1.4	0.177524	28.4	2.3125
62	KYAFUS	DCS	1	0.168874	26	1.2037
63	KYAFUS	DCS	1.11111	0.228571	29.6	1.71429
64	KYAFUS	DCS	1.8	0.235714	27.2	1.26786
65	KYAFUS	DCS	1.4	0.165803	25.2	1.13462
66	KYAFUS	DCS	1.28571	0.160345	25.6	1.07895
67	SMWPO	DCS	0.5	0.228158	6.625	1.68675
68	SMWPO	DCS	0.571429	0.525294	7.5	1.33846
69	SMWPO	DCS	0.666667	0.599286	6.5	1.42045
70	SMWPO	DCS	0.5	0.567333	8.8	1.23404
71	SMWPO	DCS	0.666667	0.78	6.14286	1.35955
72	SMWPO	DCS	0.444444	0.73	5	1.22
73	KANSDS	DCS	0.75	0.03367	6.5	1.16364
74	KANSDS	DCS	0.777778	0.0333333	5.5	0.721311
75	KANSDS	DCS	0.846154	0.0241546	6.8	1.63462
76	KANSDS	DCS	1.25	0.0334448	7.18182	1
77	KANSDS	DCS	1	0.0285714	3.2	1.2963
78	KANSDS	DCS	0.9	0.0320513	3.35294	0.746032
79	KISGS	DCS	0.571429	0.19186	18	6.57143
80	KISGS	DCS	0.666667	0.192982	19.6	4.22222
81	KISGS	DCS	0.4	0.185542	17.6	4.57143
82	KISGS	DCS	0.363636	0.192893	16.4	6.76923
84	KISGS	DCS	0.333333	0.166667	14	5.78571
85	KISDS	DCS	0.444444	0.4	3.71429	2.06897
86	KISDS	DCS	0.4	0.333333	4.75	1.5625
87	KISDS	DCS	0.8	0.4	3.33333	2.04
88	KISDS	DCS	0.666667	0.277778	2.625	1.34286
89	KISDS	DCS	0.5	0.263158	3.11111	1.08163
90	KISDS	DCS	0.444444	0.217391	3.57143	0.913043
91	KYABR	DCS	0.5	0.227586	7.33333	1.5
92	KYABR	DCS	0.333333	0.237179	6.625	1.84615
93	KYABR	DCS	0.4	0.176768	6.44444	2.28571
94	KYABR	DCS	0.444444	0.166667	4.45455	2.05128
95	KYABR	DCS	0.444444	0.24026	6	1.875
96	KYABR	DCS	0.666667	0.248555	3.1	1.89474
103	KYAFUS	DCS	1.75	0.17509	22.8	1.6
104	KYAFUS	DCS	0.75	0.17608	20.8	1.2459
105	KYAFUS	DCS	1.18182	0.207024	29.2	1.44828
106	KYAFUS	DCS	1.28571	0.226994	27.6	1.1875
107	KYAFUS	DCS	0.777778	0.196429	27.2	1.675
108	KYAFUS	DCS	0.9	0.207436	26	1.03571
109	SMWPO	DCS	0.444444	0.521438	6.44444	1.51923
110	SMWPO	DCS	0.5	0.507163	5.2	1.304
111	SMWPO	DCS	0.571429	0.589404	5.88889	1.22034
112	SMWPO	DCS	0.444444	0.529133	8	1.20192
113	SMWPO	DCS	0.4	0.634989	8.5	1.16529
114	SMWPO	DCS	0.363636	0.582759	7.11111	1.0303
115	KANSDS	DCS	0.785714	0.0608547	8.11111	1.29787
116	KANSDS	DCS	0.727273	0.0899281	5	1.32143
117	KANSDS	DCS	0.642857	0.0764331	6.25	1.95238
118	KANSDS	DCS	1.11111	0.077821	6.36364	1.15517
119	KANSDS	DCS	1	0.0852459	4.64286	1.25455
120	KANSDS	DCS	0.692308	0.102894	3.77778	1.21311
127	KISDS	DHS	1	0.232558	7	3
128	KISDS	DHS	1.125	0.277778	7.85714	1.08197
129	KISDS	DHS	1.16667	0.25	5.66667	1.01538
130	KISDS	DHS	0.888889	0.25	4.54545	1.35417
131	KISDS	DHS	1.57143	0.357143	7.5	1.97059
132	KISDS	DHS	2.2	0.263158	8.375	1.70455
133	KYABR	DHS	0.571429	0.140496	3.6	0.95
134	KYABR	DHS	0.666667	0.201754	4.5	0.549296
135	KYABR	DHS	0.666667	0.218487	7.85714	1.06154
136	KYABR	DHS	0.666667	0.268519	3.72727	1.15556
137	KYABR	DHS	0.666667	0.243478	4.8	0.83871
138	KYABR	DHS	0.571429	0.205607	6	1.14286
139	KYAFUS	DHS	2	0.313253	17.2	0.815789
140	KYAFUS	DHS	2	0.293996	11.2	0.965517
141	KYAFUS	DHS	2	0.21883	17.6	1.19231
142	KYAFUS	DHS	2	0.366292	16.4	1.36
143	KYAFUS	DHS	2	0.167353	10	0.966667
144	KYAFUS	DHS	2	0.142638	18	0.891892
145	SMWPO	DHS	0.5	0.44375	7	1.06087
146	SMWPO	DHS	0.363636	0.364483	5.27273	0.852113
147	SMWPO	DHS	0.571429	0.37	7.22222	1.07767
148	SMWPO	DHS	0.571429	0.461935	6.25	0.91791
149	SMWPO	DHS	0.571429	0.4	7.71429	1.2
150	SMWPO	DHS	0.666667	0.505882	12.6667	1.39286
151	KANSDS	DHS	0.875	0.225922	3.76923	0.823529
152	KANSDS	DHS	0.888889	0.258065	3.90909	0.444444
153	KANSDS	DHS	0.625	0.236842	3	0.965517
154	KANSDS	DHS	0.466667	0.230769	3.27778	1.51282
155	KANSDS	DHS	0.473684	0.2	2.21053	0.345679
156	KANSDS	DHS	1.16667	0.302632	3.4	0.857143
157	KISGS	DHS	0.391007	0.0908789	16.076	5.80384
158	KISGS	DHS	0.410678	0.0600906	18.048	3.51235
159	KISGS	DHS	0.301205	0.0500729	23.92	5.84905
160	KISGS	DHS	0.431965	0.0769964	21.064	6.09754
161	KISGS	DHS	0.352423	0.0785919	24.568	5.94732
162	KISGS	DHS	0.411523	0.117884	23.904	5.5616
163	KISDS	DHS	2	0.279486	22.584	2.0168
164	KISDS	DHS	0.982801	0.275938	22.868	2.13203
165	KISDS	DHS	0.928074	0.268889	23.124	2.31645
166	KISDS	DHS	2	0.220556	23.376	1.72707
167	KISDS	DHS	2	0.260349	18.216	1.91618
168	KISDS	DHS	2	0.287853	22.124	1.74677
169	KYABR	DHS	1.47253	0.0584556	32.188	1.4256
170	KYABR	DHS	1.94131	0.0729927	32.42	1.65912
171	KYABR	DHS	1.54987	0.0754945	33.904	1.66036
172	KYABR	DHS	2.4562	0.0704027	30.396	1.49366
173	KYABR	DHS	1.29677	0.0761325	31.772	1.7329
174	KYABR	DHS	2.47936	0.0690369	33.404	1.69514
175	KYAFUS	DHS	0.982801	0.106506	22.3	2.54868
176	KYAFUS	DHS	0.811359	0.1137	18.228	1.86331
177	KYAFUS	DHS	0.923788	0.142129	20.108	1.80496
178	KYAFUS	DHS	0.91954	0.14483	18.924	2.37047
179	KYAFUS	DHS	0.666667	0.133182	20.244	1.79215
180	KYAFUS	DHS	0.8	0.173971	17.58	2.02571
181	SMWPO	DHS	0.892412	0.517584	33.64	1.99293
182	SMWPO	DHS	0.755959	0.550154	36.14	2.31113
183	SMWPO	DHS	1.04897	0.643087	35.332	2.17353
184	SMWPO	DHS	0.622084	0.457306	33.572	2.31625
185	SMWPO	DHS	0.445434	0.546283	31.86	1.99772
186	SMWPO	DHS	0.493218	0.605831	39.1	2.096
187	KANSDS	DHS	0.929789	0.138236	37.136	2.0713
188	KANSDS	DHS	1.14736	0.161708	31.448	1.63345
189	KANSDS	DHS	1.25225	0.0792267	32.912	1.39067
190	KANSDS	DHS	0.96165	0.053268	36.648	2.33288
191	KANSDS	DHS	1.02535	0.10011	28.632	1.27154
192	KANSDS	DHS	0.864986	0.0925497	32.904	1.1319
193	KISGS	DHS	0.826337	0.015072	34.16	4.42536
194	KISGS	DHS	0.828258	0.0278564	37.24	7.99351
195	KISGS	DHS	0.904408	0.0428836	40.44	5.6825
196	KISGS	DHS	1.03699	0.0410406	37.32	5.40154
197	KISGS	DHS	1.39308	0.0168725	43.64	8.7344
198	KISGS	DHS	0.718535	0.0197722	37.48	4.8759
199	KISDS	DHS	3.85	0.247893	26.56	3.72592
200	KISDS	DHS	6.95	0.234137	35.04	4.76553
202	KISDS	DHS	5.2	0.221533	40.6	6.68774
203	KISDS	DHS	7.8	0.227221	33.72	5.38671
204	KISDS	DHS	4.85	0.276167	33.04	3.0597
205	KYAFUS	DHS	5.04	0.137923	26.456	1.94853
206	KYAFUS	DHS	1.44944	0.210513	21.78	1.84521
207	KYAFUS	DHS	4.03	0.227516	24.84	2.25045
208	KYAFUS	DHS	6.14	0.139987	27.436	4.03332
209	KYAFUS	DHS	3.78	0.148446	25.744	3.7385
210	KYAFUS	DHS	5.745	0.182584	27.944	4.95231
211	SMWPO	DHS	0.925926	0.461455	33.296	0.737422
212	SMWPO	DHS	1.19451	0.664472	31.752	0.739033
213	SMWPO	DHS	1.82063	0.6795	34.732	0.920534
214	SMWPO	DHS	1.50914	0.644391	33.148	0.890228
215	SMWPO	DHS	0.787135	0.520076	26.544	0.71537
216	SMWPO	DHS	1.46559	0.518734	28.516	0.703952
217	KANSDS	DHS	6.63	0.232683	10.3923	3.36999
218	KANSDS	DHS	2	0.294676	6.5775	2.09207
219	KANSDS	DHS	0.666667	0.58264	6.86577	1.96973
220	KANSDS	DHS	2	0.610678	5.97476	1.47516
221	KANSDS	DHS	0.600601	0.510158	7.61556	1.84393
222	KANSDS	DHS	0.875274	0.651668	7.59489	2.45792
223	KISGS	LWS	0.945355	0.307993	38.256	5.97595
224	KISGS	LWS	0.782772	0.150609	40.124	5.63767
225	KISGS	LWS	1.20074	0.111093	37.38	6.28
226	KISGS	LWS	1.25016	0.17815	38.076	5.08221
227	KISGS	LWS	0.946062	0.0787207	34.424	5.75653
228	KISGS	LWS	0.738535	0.182137	36.324	4.54565
229	KISDS	LWS	7.925	0.25208	44.068	5.96617
230	KISDS	LWS	5.525	0.227739	37.2	5.29285
231	KISDS	LWS	6.46	0.245218	34.872	5.6244
232	KISDS	LWS	5.96389	0.146434	44.56	9.3948
234	KISDS	LWS	5.165	0.181291	34.752	7.05336
235	KYAFUS	LWS	3.81995	0.159946	33.408	4.50383
236	KYAFUS	LWS	5.805	0.215144	33.072	3.77713
237	KYAFUS	LWS	6.725	0.159883	28.004	4.61949
238	KYAFUS	LWS	2.80247	0.264789	29.892	4.73858
239	KYAFUS	LWS	3.84	0.181603	10.9553	4.85824
240	KYAFUS	LWS	2.13706	0.224513	18.2367	3.93268
241	SMWPO	LWS	2.36241	0.408955	38.828	1.13207
242	SMWPO	LWS	1.61616	0.805431	34.924	1.01358
243	SMWPO	LWS	1.29333	0.810242	32.468	1.03302
244	SMWPO	LWS	1.37954	1.00724	25.78	0.971342
245	SMWPO	LWS	0.702026	0.789733	24.688	0.920353
246	SMWPO	LWS	1.48995	0.672428	29.5	1.10623
247	KANSDS	LWS	4.37695	0.238543	11.3649	5.73417
248	KANSDS	LWS	2.13472	0.316182	8.61323	2.377
249	KANSDS	LWS	2.83521	0.762816	5.46507	2.63138
250	KANSDS	LWS	4	0.508285	4.5325	1.7007
251	KANSDS	LWS	1.65631	0.578674	6.6317	2.89639
252	KANSDS	LWS	4.915	0.61182	6.0274	3.19312
253	KISGS	LWS	0.643539	0.0481533	28.156	1.83553
254	KISGS	LWS	0.277008	0.0476804	31.848	1.95348
255	KISGS	LWS	0.223714	0.0316646	27.244	2.17565
256	KISGS	LWS	0.486152	0.0384675	31.392	3.21317
257	KISGS	LWS	1.44434	0.045255	36.188	4.0256
258	KISGS	LWS	0.227531	0.0299652	29.784	1.27037
265	KYABR	LWS	3.85785	0.0878272	24.8843	4.9864
266	KYABR	LWS	2.93654	0.123655	12.7129	4.26166
267	KYABR	LWS	2.12062	0.141884	25.0857	3.53483
268	KYABR	LWS	3.32305	0.129853	11.2642	3.27011
269	KYABR	LWS	1.82031	0.139567	9.38996	3.1153
270	KYABR	LWS	3.10905	0.120802	11.1734	4.18919
271	KYAFUS	LWS	5.77	0.123736	34.088	4.63672
272	KYAFUS	LWS	1.73288	0.139769	31.204	4.46853
273	KYAFUS	LWS	0.8	0.15382	30.852	4.6387
274	KYAFUS	LWS	1.42683	0.0955897	34.692	4.6055
276	KYAFUS	LWS	1.18167	0.149713	40.804	5.07129
277	SMWPO	LWS	0.492611	0.512713	21.9148	1.78966
278	SMWPO	LWS	0.692973	0.700357	22.0168	1.93809
279	SMWPO	LWS	0.487211	0.849418	14.22	2.14117
280	SMWPO	LWS	0.766284	0.439695	11.0615	1.51664
281	SMWPO	LWS	0.580552	0.744562	24.1608	2.07576
282	SMWPO	LWS	0.597015	0.628148	9.85714	1.52008
284	KISGS	LWS	0.191205	0.0596979	23.972	0.833982
285	KISGS	LWS	0.215517	0.0838223	13.6152	0.939401
286	KISGS	LWS	0.189573	0.0747943	12.5103	1.17996
287	KISGS	LWS	0.700961	0.0595948	22.0412	2.73005
288	KISGS	LWS	0.216099	0.0645536	36.624	2.20587
295	KYABR	LWS	3.17973	0.129567	16.9607	4.7029
296	KYABR	LWS	1.27006	0.167757	16.7636	3.9909
298	KYABR	LWS	5.565	0.394532	11.4342	4.95469
299	KYABR	LWS	2.38806	0.407929	14.911	5.29432
301	KYAFUS	LWS	3.22	0.191111	36.34	4.57602
302	KYAFUS	LWS	1.14286	0.144986	38.408	3.82359
303	KYAFUS	LWS	3.09	0.0749059	37.38	5.23106
304	KYAFUS	LWS	2	0.154945	32.856	3.27859
305	KYAFUS	LWS	2.09292	0.123667	33.68	5.30166
306	KYAFUS	LWS	5.905	0.116851	36.196	4.75115
307	SMWPO	LWS	1.29834	0.641091	31.908	2.18862
308	SMWPO	LWS	0.479616	0.768908	20.664	1.62741
309	SMWPO	LWS	0.378788	0.467593	27.316	1.67906
310	SMWPO	LWS	0.490196	0.728873	25.488	1.71166
311	SMWPO	LWS	0.975398	0.343237	24.016	1.32217
312	SMWPO	LWS	0.414938	0.719769	20.216	1.59862
313	KISGS	LWS	0.337268	0.0683854	11.5701	1.62284
314	KISGS	LWS	0.953103	0.0864379	10.8303	1.88824
315	KISGS	LWS	0.355556	0.0844238	13.5092	1.83342
316	KISGS	LWS	1.55323	0.11562	11.373	2.19651
317	KISGS	LWS	1.7053	0.133565	12.5434	3.61153
318	KISGS	LWS	2.58615	0.121183	15.6964	4.3395
319	KISDS	LWS	3.685	0.188288	9.02896	1.91288
320	KISDS	LWS	2	0.195656	15.4868	1.06066
321	KISDS	LWS	4.515	0.183655	18.1019	3.13005
322	KISDS	LWS	2.80593	0.210305	22.8856	2.2463
323	KISDS	LWS	2	0.189286	11.8649	1.78076
324	KISDS	LWS	5.41	0.179083	22.5056	3.08569
325	KYABR	LWS	2.21311	0.0847099	21.4312	7.00029
326	KYABR	LWS	2.63636	0.0936593	15.6784	5.41016
327	KYABR	LWS	1.53571	0.0855066	17.3012	5.34639
328	KYABR	LWS	3.17128	0.0982608	18.33	5.74475
329	KYABR	LWS	2.90202	0.0882223	18.3876	4.63178
330	KYABR	LWS	2.53065	0.0788706	25.969	4.71435
331	KYAFUS	LWS	2.56511	0.439584	20.1255	3.32725
332	KYAFUS	LWS	3.785	0.307082	15.1535	3.17929
333	KYAFUS	LWS	5.805	0.332303	14.9183	3.7575
334	KYAFUS	LWS	5.715	0.348395	18.668	4.20529
335	KYAFUS	LWS	4.49	0.347354	16.1417	3.5338
336	KYAFUS	LWS	3.30947	0.299547	16.8425	5.20573
343	KANSDS	LWS	0.570613	0.28873	14.4895	1.46695
344	KANSDS	LWS	0.704301	0.338455	9.71193	1.45707
345	KANSDS	LWS	6.25	0.162787	12.1424	2.21138
346	KANSDS	LWS	2.15091	0.140292	12.3768	1.45181
347	KANSDS	LWS	3.235	0.126871	13.4952	1.38381
348	KANSDS	LWS	1.10164	0.123885	14.9593	1.42084
