# Supplementary material for: Spatiotemporal Response and Phytopotential of Typha domingensis for Management of Aquatic Metal Pollution on the Central African Copperbelt
Source: Ecol Evol. 2025 Feb 28;15(3):e71039. doi: 10.1002/ece3.71039 (PMC11868840; doi:10.1002/ece3.71039)
Supplement: Supplementary file 2 — Data S2. [file ECE3-15-e71039-s003.xlsx]

## Sheet: Sheet1
id	site	season	As (mg/kg)	Cu (mg/kg)	Pb (mg/kg)	Zn (mg/kg)
1	KISGS	DCS	2	35	11	58
2	KISGS	DCS	2	43	16	53
3	KISGS	DCS	2	66	15	52
4	KISGS	DCS	2	52	15	75
5	KISGS	DCS	2	68	35	69
6	KISGS	DCS	2	39	28	72
7	KISGS	DCS	8	110	35	138
8	KISGS	DCS	11	94	22	94
9	KISGS	DCS	9	112	19	78
10	KISGS	DCS	10	74	22	78
11	KISGS	DCS	8	114	34	95
12	KISGS	DCS	7	89	18	111
13	KISDS	DCS	5	5	26	39
14	KISDS	DCS	7	5	43	41
15	KISDS	DCS	8	5	38	68
16	KISDS	DCS	6	5	27	38
17	KISDS	DCS	6	5	30	45
18	KISDS	DCS	8	5	34	69
19	KISDS	DCS	2	13	15	31
20	KISDS	DCS	2	9	13	21
21	KISDS	DCS	2	12	12	19
22	KISDS	DCS	2	15	14	23
23	KISDS	DCS	2	14	9	30
24	KISDS	DCS	2	19	12	22
25	KYABR	DCS	8	5	48	78
26	KYABR	DCS	11	5	46	75
27	KYABR	DCS	9	5	42	87
28	KYABR	DCS	10	5	45	54
29	KYABR	DCS	8	5	44	56
30	KYABR	DCS	10	5	46	61
31	KYABR	DCS	2	15	28	28
32	KYABR	DCS	2	19	20	27
33	KYABR	DCS	2	12	29	38
34	KYABR	DCS	2	10	25	31
35	KYABR	DCS	2	11	20	27
36	KYABR	DCS	2	14	23	29
37	KYAFDS	DCS	5	17	37	48
38	KYAFDS	DCS	6	10	41	51
39	KYAFDS	DCS	7	24	26	56
40	KYAFDS	DCS	5	21	37	52
41	KYAFDS	DCS	8	12	27	41
42	KYAFDS	DCS	6	73	27	51
43	KYAFDS	DCS	2	66	21	24
44	KYAFDS	DCS	2	50	15	18
45	KYAFDS	DCS	2	46	15	16
46	KYAFDS	DCS	2	59	21	20
47	KYAFDS	DCS	2	52	19	18
48	KYAFDS	DCS	2	59	18	11
49	KYAFUS	DCS	8	30	45	57
50	KYAFUS	DCS	10	34	44	93
51	KYAFUS	DCS	11	56	40	85
52	KYAFUS	DCS	7	13	57	95
53	KYAFUS	DCS	11	62	45	95
54	KYAFUS	DCS	7	27	49	79
55	KYAFUS	DCS	2	56	51	79
56	KYAFUS	DCS	2	45	50	71
57	KYAFUS	DCS	2	41	51	96
58	KYAFUS	DCS	2	48	46	97
59	KYAFUS	DCS	2	72	49	75
60	KYAFUS	DCS	2	51	50	101
61	SMWPO	DCS	6	83	45	62
62	SMWPO	DCS	4	74	34	58
63	SMWPO	DCS	5	53	42	51
64	SMWPO	DCS	7	45	34	43
65	SMWPO	DCS	5	57	35	54
66	SMWPO	DCS	8	41	35	49
67	SMWPO	DCS	11	90	32	61
68	SMWPO	DCS	10	111	33	59
69	SMWPO	DCS	10	82	27	68
70	SMWPO	DCS	9	87	33	61
71	SMWPO	DCS	8	105	31	70
72	SMWPO	DCS	10	73	34	62
73	KISGS	DCS	2	19	19	26
74	KISGS	DCS	2	32	21	24
75	KISGS	DCS	2	27	12	24
76	KISGS	DCS	2	18	12	31
77	KISGS	DCS	2	12	11	31
78	KISGS	DCS	2	13	9	28
79	KISGS	DCS	9	25	25	63
80	KISGS	DCS	10	51	26	61
81	KISGS	DCS	9	52	26	78
82	KISGS	DCS	8	58	23	63
83	KISGS	DCS	8	39	40	64
84	KISGS	DCS	9	22	25	58
85	KISDS	DCS	2	5	15	17
86	KISDS	DCS	2	5	7	18
87	KISDS	DCS	2	5	5	18
88	KISDS	DCS	2	5	5	14
89	KISDS	DCS	2	5	13	19
90	KISDS	DCS	2	5	8	14
91	KISDS	DCS	2	5	13	39
92	KISDS	DCS	2	5	8	28
93	KISDS	DCS	2	5	17	26
94	KISDS	DCS	2	5	9	28
95	KISDS	DCS	2	5	18	26
96	KISDS	DCS	2	5	14	20
97	KYABR	DCS	2	5	21	22
98	KYABR	DCS	2	5	31	30
99	KYABR	DCS	2	5	39	42
100	KYABR	DCS	2	5	36	42
101	KYABR	DCS	2	5	34	34
102	KYABR	DCS	2	5	23	27
103	KYABR	DCS	2	25	26	30
104	KYABR	DCS	2	31	23	35
105	KYABR	DCS	2	22	26	46
106	KYABR	DCS	2	12	23	36
107	KYABR	DCS	2	23	19	45
108	KYABR	DCS	2	32	13	41
109	KYAFDS	DCS	2	53	10	19
110	KYAFDS	DCS	2	47	5	18
111	KYAFDS	DCS	2	34	7	21
112	KYAFDS	DCS	2	25	15	22
113	KYAFDS	DCS	2	22	9	19
114	KYAFDS	DCS	2	35	11	23
115	KYAFDS	DCS	2	33	8	14
116	KYAFDS	DCS	2	33	11	17
117	KYAFDS	DCS	2	19	14	17
118	KYAFDS	DCS	2	29	8	20
119	KYAFDS	DCS	2	26	10	16
120	KYAFDS	DCS	2	36	4	20
121	KYAFUS	DCS	5	12	44	58
122	KYAFUS	DCS	4	13	45	51
123	KYAFUS	DCS	8	13	51	68
124	KYAFUS	DCS	7	13	40	51
125	KYAFUS	DCS	5	11	41	41
126	KYAFUS	DCS	7	13	39	65
127	KYAFUS	DCS	2	97	27	16
128	KYAFUS	DCS	2	89	20	14
129	KYAFUS	DCS	2	83	23	16
130	KYAFUS	DCS	2	86	28	20
131	KYAFUS	DCS	2	85	22	18
132	KYAFUS	DCS	2	80	25	17
133	SMWPO	DCS	2	88	31	29
134	SMWPO	DCS	2	90	20	19
135	SMWPO	DCS	2	85	22	18
136	SMWPO	DCS	2	85	24	23
137	SMWPO	DCS	2	79	25	21
138	SMWPO	DCS	2	96	26	24
144	KANSDS	DCS	2	5	30	19
145	KANSDS	DCS	2	5	34	28
146	KANSDS	DCS	2	5	21	29
147	KANSDS	DCS	2	5	32	18
148	KANSDS	DCS	2	5	18	19
149	KANSDS	DCS	2	5	20	21
150	KANSDS	DCS	7	5	35	45
151	KANSDS	DCS	5	5	32	16
152	KANSDS	DCS	9	5	47	56
153	KANSDS	DCS	8	5	47	40
154	KANSDS	DCS	5	5	30	51
155	KANSDS	DCS	7	5	37	26
156	KISGS	DCS	2	25	12	34
157	KISGS	DCS	2	24	18	16
158	KISGS	DCS	2	29	15	21
159	KISGS	DCS	2	21	13	28
160	KISGS	DCS	2	23	9	30
161	KISGS	DCS	2	19	9	26
162	KISGS	DCS	2	41	33	58
163	KISGS	DCS	2	53	31	60
164	KISGS	DCS	2	48	29	75
165	KISGS	DCS	2	55	28	60
166	KISGS	DCS	2	50	36	69
167	KISGS	DCS	2	47	26	55
168	KISDS	DCS	2	5	11	14
169	KISDS	DCS	2	5	9	16
170	KISDS	DCS	2	5	7	15
171	KISDS	DCS	2	5	10	16
172	KISDS	DCS	2	5	11	21
173	KISDS	DCS	2	5	9	17
174	KISDS	DCS	2	5	15	46
175	KISDS	DCS	2	5	10	34
176	KISDS	DCS	2	5	13	36
177	KISDS	DCS	2	5	11	31
178	KISDS	DCS	2	5	17	32
179	KISDS	DCS	2	5	16	25
180	KYABR	DCS	2	12	24	26
181	KYABR	DCS	2	13	35	34
182	KYABR	DCS	2	11	42	48
183	KYABR	DCS	2	10	37	47
184	KYABR	DCS	2	12	32	33
185	KYABR	DCS	2	13	20	22
186	KYABR	DCS	2	21	20	34
187	KYABR	DCS	2	24	18	38
188	KYABR	DCS	2	24	16	48
189	KYABR	DCS	2	19	12	33
190	KYABR	DCS	2	25	10	42
191	KYABR	DCS	2	30	11	50
192	KYAFDS	DCS	2	44	11	14
193	KYAFDS	DCS	2	52	9	16
194	KYAFDS	DCS	2	43	10	19
195	KYAFDS	DCS	2	55	14	20
196	KYAFDS	DCS	2	26	12	15
197	KYAFDS	DCS	2	31	9	20
198	KYAFDS	DCS	2	43	14	12
199	KYAFDS	DCS	2	32	12	14
200	KYAFDS	DCS	2	27	13	16
201	KYAFDS	DCS	2	34	9	24
202	KYAFDS	DCS	2	38	11	27
203	KYAFDS	DCS	2	41	15	32
204	KYAFUS	DCS	5	10	35	60
205	KYAFUS	DCS	4	11	34	62
206	KYAFUS	DCS	11	11	50	69
207	KYAFUS	DCS	7	13	44	54
208	KYAFUS	DCS	5	11	48	48
209	KYAFUS	DCS	7	14	41	73
210	KYAFUS	DCS	2	87	22	12
211	KYAFUS	DCS	2	95	18	14
212	KYAFUS	DCS	2	101	23	15
213	KYAFUS	DCS	2	98	25	22
214	KYAFUS	DCS	2	88	20	19
215	KYAFUS	DCS	2	92	24	14
216	SMWPO	DCS	2	77	29	23
217	SMWPO	DCS	2	86	22	15
218	SMWPO	DCS	2	80	25	21
219	SMWPO	DCS	2	79	27	24
220	SMWPO	DCS	2	82	23	20
221	SMWPO	DCS	2	95	29	21
224	SMWPO	DCS	2	702	37	101
226	SMWPO	DCS	2	750	35	115
227	KANSDS	DCS	2	10.36	28	14
228	KANSDS	DCS	2	15	23	24
229	KANSDS	DCS	2	12	25	23
230	KANSDS	DCS	2	11	21	21
231	KANSDS	DCS	2	12	18	18
232	KANSDS	DCS	2	18	20	20
233	KANSDS	DCS	9	11	45	47
234	KANSDS	DCS	6	10	42	50
235	KANSDS	DCS	7	12	50	59
236	KANSDS	DCS	8	9	49	46
237	KANSDS	DCS	5	14	47	51
238	KANSDS	DCS	7	14	48	54
239	KISGS	DHS	2	21	9	75
240	KISGS	DHS	2	12	21	66
241	KISGS	DHS	2	19	18	41
242	KISGS	DHS	2	14.31	44	67
243	KISGS	DHS	2	35	12	62
244	KISGS	DHS	2	20.58	34	60
245	KISGS	DHS	8	15	34	47
246	KISGS	DHS	9	14	40	79
247	KISGS	DHS	7	37	19	21
248	KISGS	DHS	4	22	36	36
249	KISGS	DHS	9	52	27	30
250	KISGS	DHS	8	26	31	35
251	KISDS	DHS	2	5	30	53
252	KISDS	DHS	2	5	33	45
253	KISDS	DHS	2	5	36	42
254	KISDS	DHS	2	5	32	43
255	KISDS	DHS	2	5	25	42
256	KISDS	DHS	2	5	39	48
257	KISDS	DHS	5	5	26	40
258	KISDS	DHS	7	5	22	21
259	KISDS	DHS	5	5	15	24
260	KISDS	DHS	6	5	18	22
261	KISDS	DHS	9	5	20	25
262	KISDS	DHS	9	5	28	27
263	KYABR	DHS	2	5	17	30
264	KYABR	DHS	2	5	17	18
265	KYABR	DHS	2	5	18	33
266	KYABR	DHS	2	5	23	28
267	KYABR	DHS	2	5	32	34
268	KYABR	DHS	2	5	34	40
269	KYABR	DHS	2	12	19	27
270	KYABR	DHS	2	18	19	21
271	KYABR	DHS	2	21	37	36
272	KYABR	DHS	2	24	18	24
273	KYABR	DHS	2	23	16	18
274	KYABR	DHS	2	17	20	24
275	KYAFDS	DHS	2	5	20	20
276	KYAFDS	DHS	2	5	19	16
277	KYAFDS	DHS	2	5	26	30
278	KYAFDS	DHS	2	5	24	25
279	KYAFDS	DHS	2	5	22	13
280	KYAFDS	DHS	2	5	35	22
281	KYAFDS	DHS	2	71	23	29
282	KYAFDS	DHS	2	81	13	32
283	KYAFDS	DHS	2	91	19	30
284	KYAFDS	DHS	2	78	19	32
285	KYAFDS	DHS	2	76	19	28
286	KYAFDS	DHS	2	75	16	29
287	KYAFUS	DHS	2	53	32	25
288	KYAFUS	DHS	2	61	19	16
289	KYAFUS	DHS	2	23	29	20
290	KYAFUS	DHS	2	93	22	20
291	KYAFUS	DHS	2	37	17	20
292	KYAFUS	DHS	2	20	29	19
293	KYAFUS	DHS	2	77	11	6
294	KYAFUS	DHS	2	81	9	12
295	KYAFUS	DHS	2	63	15	11
296	KYAFUS	DHS	2	70	19	14
297	KYAFUS	DHS	2	85	8	9
298	KYAFUS	DHS	2	73	16	14
299	SMWPO	DHS	2	427	18	49
300	SMWPO	DHS	2	259	25	41
301	SMWPO	DHS	2	202	26	49
302	SMWPO	DHS	2	486	16	46
303	SMWPO	DHS	2	337	18	45
304	SMWPO	DHS	2	336	33	43
307	SMWPO	DHS	2	575	39	62
309	SMWPO	DHS	2	463	36	75
310	SMWPO	DHS	2	524	43	74
311	KANSDS	DHS	2	5	25	21
312	KANSDS	DHS	2	5	21	12
313	KANSDS	DHS	2	5	20	13
314	KANSDS	DHS	2	5	36	29
315	KANSDS	DHS	2	5	20	13
316	KANSDS	DHS	2	5	18	14
317	KANSDS	DHS	5	14	24	21
318	KANSDS	DHS	6	11	22	12
319	KANSDS	DHS	8	13	16	15
320	KANSDS	DHS	5	10	23	30
321	KANSDS	DHS	7	12	22	15
322	KANSDS	DHS	5	18	16	10
323	KISGS	DHS	2	5	19.01	49.25
324	KISGS	DHS	2	5	21.33	46.23
325	KISGS	DHS	2	5	27.84	59.21
326	KISGS	DHS	2	5	29.64	45.98
327	KISGS	DHS	2	5	36.06	51.8
328	KISGS	DHS	2	5	32.08	49.38
329	KISGS	DHS	2	60.6	21.18	89.81
330	KISGS	DHS	2	48.62	23.79	80.32
331	KISGS	DHS	2	32.08	31.96	125.62
332	KISGS	DHS	2	40.5	25.36	90.46
333	KISGS	DHS	2	72.76	27.68	81.54
334	KISDS	DHS	2	5	23.03	31.61
335	KISDS	DHS	2	5	27.03	21.5
336	KISDS	DHS	2	5	21.34	31.21
337	KISDS	DHS	2	5	21.44	26.78
338	KISDS	DHS	2	5	15.98	25.52
339	KISDS	DHS	2	5	18.88	28.65
340	KISDS	DHS	2	5	33.43	39.2
341	KISDS	DHS	2	5	30.14	39.54
342	KISDS	DHS	2	5	36.47	57.51
343	KISDS	DHS	2	5	37	50.04
344	KISDS	DHS	2	5	29.56	33.23
345	KISDS	DHS	2	5	36.43	41.71
346	KYABR	DHS	4.95	5	35.12	54.91
347	KYABR	DHS	5.17	5	31.87	58.68
348	KYABR	DHS	6.56	5	40.44	66.72
349	KYABR	DHS	8.78	5	38.95	62.71
350	KYABR	DHS	6.68	5	35.52	61.86
351	KYABR	DHS	6	5	39.98	55.07
352	KYABR	DHS	13.81	5	45.35	72.71
353	KYABR	DHS	11.37	5	49.18	84.22
354	KYABR	DHS	11.93	5	44.32	89.42
355	KYABR	DHS	12.81	5	37.04	79.86
356	KYABR	DHS	11.41	5	43.91	73.67
357	KYABR	DHS	12.62	5	43.53	87.44
358	KYAFDS	DHS	2	22.47	28.46	27.84
359	KYAFDS	DHS	2	28.37	27.32	27.79
360	KYAFDS	DHS	2	28.41	26.12	28.43
361	KYAFDS	DHS	2	33.12	25.55	32.95
362	KYAFDS	DHS	2	32.17	25.58	24.06
363	KYAFDS	DHS	2	33.17	23.53	27.03
364	KYAFDS	DHS	2	97.72	13.87	12.31
365	KYAFDS	DHS	2	85.71	17.89	12.73
366	KYAFDS	DHS	2	99.41	15.15	20.09
367	KYAFDS	DHS	2	91.53	17.78	24.78
368	KYAFDS	DHS	2	83.96	19.99	19.58
369	KYAFDS	DHS	2	97.8	18.83	20.9
370	KYAFUS	DHS	2	12.45	28.57	36.47
371	KYAFUS	DHS	2	17.06	22.04	28.57
372	KYAFUS	DHS	2	32.53	28.58	27.45
373	KYAFUS	DHS	2	26.79	22.35	34.73
374	KYAFUS	DHS	2	19.74	22.92	25.79
375	KYAFUS	DHS	2	27.58	19.91	36.29
376	KYAFUS	DHS	2	78.62	27.18	31.86
377	KYAFUS	DHS	2	66.81	23.53	23.64
378	KYAFUS	DHS	2	69.27	21.69	27.89
379	KYAFUS	DHS	2	65.41	24.96	34.63
380	KYAFUS	DHS	2	68.63	27.69	37.24
381	KYAFUS	DHS	2	76.31	24.04	24.38
382	SMWPO	DHS	2	71.62	39.56	75.44
383	SMWPO	DHS	2	60.41	39.01	88.47
384	SMWPO	DHS	2	151.76	41.92	79.91
385	SMWPO	DHS	2	77.9	41.3	84.57
386	SMWPO	DHS	2	57.04	39.55	81.56
387	SMWPO	DHS	2	63.62	49.68	76.94
388	SMWPO	DHS	5.88	600.54	44.54	105.04
390	SMWPO	DHS	4.64	608.33	46.41	105.97
392	SMWPO	DHS	2	767.17	40.1	110.98
394	KANSDS	DHS	7.09	5	40.47	68.92
395	KANSDS	DHS	6.16	5	43.22	42.6
396	KANSDS	DHS	7.56	5	41.93	72.57
397	KANSDS	DHS	2	5	38.17	58.08
398	KANSDS	DHS	2	5	34.23	43.49
399	KANSDS	DHS	2	5	33.66	40.59
400	KANSDS	DHS	6.55	5	52.37	38.56
401	KANSDS	DHS	6.22	5	35.4	37.39
402	KANSDS	DHS	10.56	5	40.35	45.15
403	KANSDS	DHS	11.29	5	53.45	78.37
404	KANSDS	DHS	8.11	5	37.35	42.53
405	KANSDS	DHS	7.61	5	48.6	35.7
406	KISGS	DHS	7.4	5	39.3	93.2
407	KISGS	DHS	4.2	5	40.9	106.6
408	KISGS	DHS	2	5	41.1	91.7
409	KISGS	DHS	6.7	5	48.9	90.1
410	KISGS	DHS	7.3	5	56.3	122.9
411	KISGS	DHS	2	5	38.7	93.4
412	KISGS	DHS	11.3	5	46.1	130.9
413	KISGS	DHS	9.4	13.7	52.2	139.6
414	KISGS	DHS	10.4	19.5	44.4	155.4
416	KISDS	DHS	5.7	5	40.9	64.3
417	KISDS	DHS	6.8	5	42	72.6
418	KISDS	DHS	10.1	5	44.7	94.7
419	KISDS	DHS	8.4	5	56.4	129.1
420	KISDS	DHS	8.5	5	46.2	91.5
421	KISDS	DHS	7.7	5	42	46.9
422	KISDS	DHS	2	5	25.5	38.2
423	KISDS	DHS	7.1	5	45.6	90
424	KISDS	DHS	10.7	5	47.6	100
425	KISDS	DHS	2	5	45.1	82.5
426	KISDS	DHS	7.1	5	38.1	66.6
427	KISDS	DHS	2	5	40.6	63.8
428	KYAFDS	DHS	4.77	5	40.51	47.19
429	KYAFDS	DHS	5.09	5	39.89	44.94
430	KYAFDS	DHS	5.87	5	40.52	47.18
431	KYAFDS	DHS	4.34	5	29.29	31.45
432	KYAFDS	DHS	7.54	5	38.54	48.97
433	KYAFDS	DHS	2	5	31.1	38.82
434	KYAFDS	DHS	2	51.98	32.51	31.82
435	KYAFDS	DHS	2	56.53	19.94	19.9
436	KYAFDS	DHS	2	74.66	24.67	26.21
437	KYAFDS	DHS	2	54.01	16.81	21.62
438	KYAFDS	DHS	2	62.72	26.25	26.24
439	KYAFDS	DHS	2	62.8	26.54	18.63
440	KYAFUS	DHS	8.08	10.61	44.84	57.64
441	KYAFUS	DHS	4.45	18.82	36.8	49.75
442	KYAFUS	DHS	6.06	12.42	41.26	75.83
443	KYAFUS	DHS	10.28	10	45.54	100.06
444	KYAFUS	DHS	5.56	17.18	43.39	79.69
445	KYAFUS	DHS	9.49	14.97	49.85	112.46
446	KYAFUS	DHS	2	58.52	21.3	15.43
447	KYAFUS	DHS	2	64.76	17.65	16.53
448	KYAFUS	DHS	2	62.94	20.84	11.6
449	KYAFUS	DHS	2	62.05	23.05	22.19
450	KYAFUS	DHS	2	54.42	20.97	16.24
451	KYAFUS	DHS	2	63.05	20.01	20.46
452	SMWPO	DHS	4.75	53.53	39.68	67.79
453	SMWPO	DHS	2	75.82	38.07	60.9
454	SMWPO	DHS	7.02	68.82	42.11	67.07
455	SMWPO	DHS	4.33	59.63	40.63	68
456	SMWPO	DHS	2	95.39	31.55	54.77
457	SMWPO	DHS	5.11	65.51	35.17	60.93
458	SMWPO	DHS	2	515.5	43.56	69.99
459	SMWPO	DHS	7.58	633.57	41.31	70.5
461	SMWPO	DHS	7.23	598.3	42.24	86.41
462	SMWPO	DHS	4.73	717.78	34.81	72.43
463	SMWPO	DHS	4.9	679.63	36.12	73.56
464	KANSDS	DHS	4.53	5	35.36	34.44
465	KANSDS	DHS	2	5	34.22	27.91
466	KANSDS	DHS	2	5	31.17	26.99
467	KANSDS	DHS	2	5	33.66	29.86
468	KANSDS	DHS	2	5	42.17	40.2
469	KANSDS	DHS	2	12.52	38.66	41.51
470	KANSDS	DHS	8.73	10.62	40.4	53.82
471	KANSDS	DHS	2	11.44	35.37	35.94
472	KANSDS	DHS	2	23.73	30.21	26.37
473	KANSDS	DHS	2	20.05	23.16	17.64
474	KANSDS	DHS	2	20.11	25.38	13.44
475	KANSDS	DHS	2	12.68	38.58	30.63
476	KISGS	LWS	8.99	5	47.85	73.5
477	KISGS	LWS	6.96	5	42.82	105.63
478	KISGS	LWS	8.49	5	50.38	136.54
479	KISGS	LWS	10.12	5	44.68	133.06
480	KISGS	LWS	2	5	42.27	89.66
481	KISGS	LWS	2	5	43.57	86.28
482	KISGS	LWS	10.04	66.59	47.79	130.28
483	KISGS	LWS	7.67	20.84	57.49	150.32
484	KISGS	LWS	7.84	36.79	43.07	158.62
485	KISGS	LWS	9.07	37.74	50.51	153.17
486	KISGS	LWS	9.05	14.1	43.79	154.82
487	KISGS	LWS	8.79	22	47.24	99.91
488	KISDS	LWS	8.13	5	54.35	98.77
489	KISDS	LWS	5.83	5	51.33	94.21
490	KISDS	LWS	6.94	5	42.71	103.51
491	KISDS	LWS	7.7	5	41.51	109.63
492	KISDS	LWS	9.38	5	43.53	118.52
493	KISDS	LWS	6.06	5	46.4	94.42
494	KISDS	LWS	7.72	5	55.82	67.03
495	KISDS	LWS	5.22	5	41.67	50.92
496	KISDS	LWS	5.98	5	44.47	59.71
497	KISDS	LWS	13.77	5	69.89	143.09
498	KISDS	LWS	10.13	5	57.65	116.31
499	KISDS	LWS	4.27	5	40.48	84.03
500	KYAFDS	LWS	2	10.63	29.28	43.19
501	KYAFDS	LWS	2	20.84	31.01	46.32
502	KYAFDS	LWS	4.16	10	35.51	45.26
503	KYAFDS	LWS	8.47	13	41.68	51.36
504	KYAFDS	LWS	6.66	11	54.03	75.99
505	KYAFDS	LWS	6.01	14.19	46.14	73.17
506	KYAFDS	LWS	2	72.81	36.57	41.02
507	KYAFDS	LWS	2	54.7	26.58	31.44
508	KYAFDS	LWS	2	72.47	21.67	28.25
509	KYAFDS	LWS	2	54.85	17.45	27.2
510	KYAFDS	LWS	2	59.59	12.65	23.57
511	KYAFDS	LWS	2	54.42	18.63	25.69
512	KYAFUS	LWS	6.95	15.52	37.71	51.19
513	KYAFUS	LWS	9.61	11.04	52.21	83.71
514	KYAFUS	LWS	11.45	26.46	49.71	107.37
515	KYAFUS	LWS	11.62	14.17	52.69	118.45
516	KYAFUS	LWS	5.68	30.93	46.56	97.3
517	KYAFUS	LWS	6.42	23.47	39.82	91.51
518	KYAFUS	LWS	8.75	52.98	45.81	84.15
519	KYAFUS	LWS	2	68.8	30.47	32.89
520	KYAFUS	LWS	2	70.02	20.3	27.75
521	KYAFUS	LWS	2	85.11	22.04	27.83
522	KYAFUS	LWS	2	65.14	14.68	22.65
523	KYAFUS	LWS	2	64.95	14.89	24.15
524	SMWPO	LWS	10.01	94.48	55.38	100.65
525	SMWPO	LWS	2	79.42	39.52	79.31
526	SMWPO	LWS	2	65.16	40.26	81.98
527	SMWPO	LWS	2	70.13	32.66	79.5
528	SMWPO	LWS	2	84.44	33.47	82.32
529	SMWPO	LWS	4.64	64.49	35.93	94.5
530	SMWPO	LWS	9.22	434.83	41.69	85.7
534	SMWPO	LWS	5	681.32	37.82	85.14
535	KANSDS	LWS	10.85	5	43.25	68.55
536	KANSDS	LWS	4.76	5	39.29	57.59
537	KANSDS	LWS	5.06	5	32.99	50.19
538	KANSDS	LWS	3	5	27.73	38.7
539	KANSDS	LWS	4.5	5	31.8	40.93
540	KANSDS	LWS	5.33	5	32.52	51.15
541	KANSDS	LWS	11.56	10.72	52.67	82.66
542	KANSDS	LWS	6.49	11.53	37.54	52.56
543	KANSDS	LWS	7.5	28.48	26.47	28.12
544	KANSDS	LWS	5	18.62	26.66	24.6
545	KANSDS	LWS	3.5	22.84	23.84	26.44
546	KANSDS	LWS	4.5	22.33	29.08	24.91
547	KISGS	LWS	2	5	26.02	23.64
548	KISGS	LWS	2	5	36.95	46.28
549	KISGS	LWS	2	5	30.38	42.95
550	KISGS	LWS	2	5	32.51	42.06
551	KISGS	LWS	2	5	37.01	50.27
552	KISGS	LWS	2	5	33.83	33.37
553	KISGS	LWS	5.42	5	44.37	48.9
554	KISGS	LWS	2	5	42.67	46.53
555	KISGS	LWS	2	5	37.73	47.47
556	KISGS	LWS	4.67	5	45.97	63.3
557	KISGS	LWS	12.92	5	53.46	116.43
558	KISGS	LWS	2	5	40.63	41.01
559	KISDS	LWS	2	5	21.11	27.33
560	KISDS	LWS	2	5	31.09	44.67
561	KISDS	LWS	2	5	38.76	65.84
562	KISDS	LWS	2	5	44.42	70.63
563	KISDS	LWS	2	5	26.61	47.38
564	KISDS	LWS	2	5	28.38	39.21
565	KISDS	LWS	2	108.54	5.89	29.28
566	KISDS	LWS	2	106.35	4.56	35.13
567	KISDS	LWS	2	64.99	15.36	38.61
568	KISDS	LWS	2	54.49	14.05	37.12
569	KISDS	LWS	2	66.79	10.38	28.11
570	KISDS	LWS	2	59.54	10.7	32.1
571	KYABR	LWS	11.05	5	47.36	143.07
572	KYABR	LWS	8.19	5	51.83	116.41
573	KYABR	LWS	5.2	5	46.85	107.83
574	KYABR	LWS	12.97	5	47.19	146.61
575	KYABR	LWS	6.61	5	40.58	104.16
576	KYABR	LWS	6.43	5	46.27	113.68
577	KYABR	LWS	12.29	5	55.91	139.26
578	KYABR	LWS	8.93	5	54.45	146.79
579	KYABR	LWS	5.7	5	40.95	71.81
580	KYABR	LWS	5.34	5	30.42	46.85
581	KYABR	LWS	5.04	5	47.31	85.78
582	KYABR	LWS	8.68	5	44.57	102.65
583	KYAFDS	LWS	6.55	26.09	47.27	129.4
584	KYAFDS	LWS	2	41.09	26.08	58.99
585	KYAFDS	LWS	2	46.53	28.67	55.36
586	KYAFDS	LWS	2	54.92	19.88	55.06
587	KYAFDS	LWS	2	45.87	21.1	52.9
588	KYAFDS	LWS	2	43.22	30.51	58.92
589	KYAFDS	LWS	2	150.14	39.06	59.81
590	KYAFDS	LWS	6.19	131.61	42.66	85.94
591	KYAFDS	LWS	2	161.87	34.58	58.42
592	KYAFDS	LWS	2	162.01	20.65	23.05
593	KYAFDS	LWS	2	134.28	34.75	58.18
594	KYAFDS	LWS	2	142.35	26.29	44.61
595	KYAFUS	LWS	4.53	10	43.38	61.23
596	KYAFUS	LWS	2	13.63	39.64	58.88
597	KYAFUS	LWS	2	12.66	39.05	55.27
598	KYAFUS	LWS	2	16.38	42.72	67.5
599	KYAFUS	LWS	10.47	10.23	56.73	133.6
600	KYAFUS	LWS	2	11.76	42.88	58.33
601	KYAFUS	LWS	7.01	57.32	41.84	56.96
602	KYAFUS	LWS	5.59	67.7	38.37	54.71
603	KYAFUS	LWS	2	68.76	38.08	49.24
604	KYAFUS	LWS	8.53	50.94	44.01	81.58
605	KYAFUS	LWS	7.17	68.76	48.81	86.27
606	KYAFUS	LWS	5.09	78.59	59.13	103.14
607	SMWPO	LWS	2	235.28	31	74.09
608	SMWPO	LWS	4.41	215.44	35.34	82.97
609	SMWPO	LWS	2	288.02	35.91	79.77
610	SMWPO	LWS	2	329.45	31.35	67.42
611	SMWPO	LWS	2	250.9	36.14	75.15
612	SMWPO	LWS	2	255.2	32.63	66.36
614	KISGS	LWS	2	5	57.49	82.68
615	KISGS	LWS	2	5	31.83	26.19
616	KISGS	LWS	2	5	31.18	38.64
617	KISGS	LWS	2	5	34.22	47.04
618	KISGS	LWS	2	5	31.77	46.37
619	KISGS	LWS	2	5	38.87	51.32
620	KISGS	LWS	12.09	5	59.74	96.16
621	KISGS	LWS	2	5	28.1	31.68
622	KISGS	LWS	2	5	38.53	41.97
623	KISGS	LWS	2	5	38.34	48.1
624	KISGS	LWS	2	5	52.69	83.26
625	KISDS	LWS	6.8	5	48.09	105.63
626	KISDS	LWS	2	5	38.39	52.72
627	KISDS	LWS	2	5	23.27	38.04
628	KISDS	LWS	2	5	33.54	53.14
629	KISDS	LWS	2	5	27.12	30
630	KISDS	LWS	2	5	39.8	47.12
631	KISDS	LWS	2	190.64	8.4	29.61
632	KISDS	LWS	2	197.42	11.8	38.77
633	KISDS	LWS	2	111.94	4.03	25.97
634	KISDS	LWS	2	54.77	16.1	28.83
635	KISDS	LWS	2	48.32	14.22	23.87
636	KISDS	LWS	2	110.79	9.12	25.39
637	KYABR	LWS	6.64	5	58.99	98.54
638	KYABR	LWS	2	5	52.17	100.85
639	KYABR	LWS	10.31	5	55.96	128.39
640	KYABR	LWS	9.13	5	49.67	130.9
641	KYABR	LWS	6.14	5	49.25	120.83
642	KYABR	LWS	7.96	5	55.38	123.57
643	KYABR	LWS	9.99	5	35.99	84.45
644	KYABR	LWS	4.49	5	40.03	65.77
645	KYABR	LWS	6.67	14.32	38.21	89.54
646	KYABR	LWS	2	15.78	33.8	57.18
647	KYABR	LWS	5.06	18.77	44.54	94.49
648	KYABR	LWS	10.37	12.49	52.71	125.39
649	KYAFDS	LWS	2	90.85	22.15	45.25
650	KYAFDS	LWS	2	85.35	22.94	64.91
651	KYAFDS	LWS	2	81.75	24.56	58.39
652	KYAFDS	LWS	2	91.48	36.06	69.69
653	KYAFDS	LWS	2	103.03	36.79	76.57
654	KYAFDS	LWS	2	65.11	29.72	67.12
655	KYAFDS	LWS	5.33	134.54	37.25	65.55
656	KYAFDS	LWS	2	173.09	35.37	41.36
657	KYAFDS	LWS	2	159.85	32.32	53.37
658	KYAFDS	LWS	2	136.16	25.71	28.34
659	KYAFDS	LWS	2	124.1	22.36	25.03
660	KYAFDS	LWS	2	112.39	22.99	26.38
661	KYAFUS	LWS	4.44	13.65	43.24	59.01
662	KYAFUS	LWS	2	15.77	48.63	49.69
663	KYAFUS	LWS	2	13.47	37.38	41.62
664	KYAFUS	LWS	2	15.22	37.32	47.22
665	KYAFUS	LWS	5	18.13	44.83	78.76
666	KYAFUS	LWS	5.25	17.54	42.75	69.24
667	KYAFUS	LWS	2	96.69	47.61	87.56
668	KYAFUS	LWS	2	65.57	47.39	67.35
669	KYAFUS	LWS	7.27	40.26	56.07	109.61
670	KYAFUS	LWS	2	66.98	44.82	48.81
671	KYAFUS	LWS	4.46	60.87	39.37	58.5
672	KYAFUS	LWS	6.56	59.19	47.74	75.86
673	SMWPO	LWS	2	279.98	40.3	81.27
674	SMWPO	LWS	2	319.03	28.52	63.37
675	SMWPO	LWS	2	457.62	24.9	66.02
676	SMWPO	LWS	2	266.23	31.03	71.88
677	SMWPO	LWS	2	284.97	28.41	57.37
678	SMWPO	LWS	2	310.1	22.03	56.63
680	SMWPO	LWS	4.74	555.12	31.63	64.19
681	KISGS	LWS	2	5	33.13	38.05
682	KISGS	LWS	2	5	20.41	20.69
683	KISGS	LWS	2	5	19.67	16.08
684	KISGS	LWS	2	5	26.96	31.78
685	KISGS	LWS	2	5	27.51	33.95
686	KISGS	LWS	5.02	5	26.5	35.83
687	KISGS	LWS	2	5	43.58	41.94
688	KISGS	LWS	4.91	5	45.98	46.72
689	KISGS	LWS	2	5	53.82	56.67
690	KISGS	LWS	7.63	5	37.98	57.64
691	KISGS	LWS	6.68	5	38.97	48.14
692	KISGS	LWS	9.54	5	52.61	67.32
693	KISDS	LWS	5.37	5	50.24	67.45
694	KISDS	LWS	2	5	39.64	55.41
695	KISDS	LWS	7.03	5	44.48	93.18
696	KISDS	LWS	8.41	5	61.97	82.73
697	KISDS	LWS	2	5	37.55	55.45
698	KISDS	LWS	6.63	5	42.42	68.16
699	KISDS	LWS	2	5	37.07	52.22
700	KISDS	LWS	2	5	30.67	50.37
701	KISDS	LWS	2	5	30.1	57.25
702	KISDS	LWS	2	5	32.09	43.4
703	KISDS	LWS	2	5	23.91	42.1
704	KISDS	LWS	4.19	5	38.15	74.8
705	KYABR	LWS	13.4	5	53.04	146.02
706	KYABR	LWS	7.32	5	38.73	96.52
707	KYABR	LWS	7.03	5	52.74	110.29
708	KYABR	LWS	9.47	5	49.73	118.14
709	KYABR	LWS	7.23	5	40.91	86.29
710	KYABR	LWS	8.33	5	48.07	107.47
711	KYABR	LWS	8.2	5	40.4	96.75
712	KYABR	LWS	9.79	5	50.48	94.08
713	KYABR	LWS	2	5	49.51	88.97
714	KYABR	LWS	8.86	5	43.02	92.52
715	KYABR	LWS	11.43	5	57.28	95.6
716	KYABR	LWS	7.36	5	52.43	93.88
717	KYAFDS	LWS	5.22	33.78	38.89	43.87
718	KYAFDS	LWS	2	41.83	24.13	19.55
719	KYAFDS	LWS	2	42.74	31.53	38.08
720	KYAFDS	LWS	2	46.24	26.85	27.3
721	KYAFDS	LWS	2	79.67	29.1	24.92
722	KYAFDS	LWS	12.47	39.84	49.43	77.98
723	KYAFDS	LWS	12.7	35.61	46.37	134.71
724	KYAFDS	LWS	7.54	60.76	34.92	77.5
725	KYAFDS	LWS	6.39	60.87	37.06	84.46
726	KYAFDS	LWS	4.39	84.36	43.57	79.35
727	KYAFDS	LWS	7.61	62.63	42.44	95.61
728	KYAFDS	LWS	13.4	30.75	53.04	146.02
729	KYAFUS	LWS	4.4	13.3	42.02	44.6
730	KYAFUS	LWS	2	20.61	36.34	37.55
731	KYAFUS	LWS	6.63	16.39	43.03	57.44
732	KYAFUS	LWS	6.14	22.67	54.63	68.71
733	KYAFUS	LWS	2	30.3	42.26	59.98
734	KYAFUS	LWS	7.91	20.19	43.34	76.66
735	KYAFUS	LWS	6.04	101.15	52.57	77.51
736	KYAFUS	LWS	5.57	71.06	40.64	72.39
737	KYAFUS	LWS	4.98	98.59	35.44	66.52
738	KYAFUS	LWS	5.29	101.7	39.83	67.92
739	KYAFUS	LWS	6.98	81.6	40.87	80.63
740	KYAFUS	LWS	6.42	73.79	42.22	88.57
741	SMWPO	LWS	5.06	69.43	36.4	88.76
742	SMWPO	LWS	2	75.57	38.36	101.14
743	SMWPO	LWS	4.36	92.42	39.33	97.11
744	SMWPO	LWS	2	73.34	35.29	93.83
745	SMWPO	LWS	5.57	57.47	40.51	101.74
746	SMWPO	LWS	2	93.75	19.44	62.22
747	SMWPO	LWS	2	606.8	29.79	104.96
748	SMWPO	LWS	5.62	590.34	39.65	131.66
749	SMWPO	LWS	2	697.03	36.51	123.06
750	SMWPO	LWS	2	689.97	35.23	126.81
751	SMWPO	LWS	6.88	454.79	42.31	140.94
752	SMWPO	LWS	4.08	627.67	36.39	123.1
753	KANSDS	LWS	2	5	30.98	50.03
754	KANSDS	LWS	4.55	11.75	37.01	72.85
755	KANSDS	LWS	4.25	5	33.58	51.06
756	KANSDS	LWS	5.43	5	30.01	51.05
757	KANSDS	LWS	2	5	32.74	52.15
758	KANSDS	LWS	2	5	31.82	58.23
759	KANSDS	LWS	2	12.37	37.7	58.7
760	KANSDS	LWS	2	10.5	39.52	64.77
761	KANSDS	LWS	8.25	5	48.26	117.58
762	KANSDS	LWS	6.4	5	39.3	71.41
763	KANSDS	LWS	4.47	5	38.11	78.08
764	KANSDS	LWS	4.72	5	34.3	69.39
