# Supplementary material for: Spatiotemporal Response and Phytopotential of Typha domingensis for Management of Aquatic Metal Pollution on the Central African Copperbelt
Source: Ecol Evol. 2025 Feb 28;15(3):e71039. doi: 10.1002/ece3.71039 (PMC11868840; doi:10.1002/ece3.71039)
Supplement: Supplementary file 3 — Data S3. [file ECE3-15-e71039-s002.xlsx]

## Sheet: metals
id	siteno	site	season	As	Cu	Pb	Zn	Fe	EF_As	EF_Cu	EF_Pb	EF_Zn	MPI	TRI	mPEL		TRI_As	TRI_Cu	TRI_Pb	TRI_Zn	PEL_As	PEL_Cu	PEL_Pb	PEL_Zn		metal	TEL	PEL	LBV
1		KISGS	DCS	8	208	2.5	14	110125	0.103904	0.550308	0.0132286	0.0168553	15.5348	7.77321	1.76136		0.852362	6.72868	0.0725123	0.119655	0.242424	6.30303	0.0757576	0.424242		As	9.79	33	33
2		KISGS	DCS	6	226	2.5	14	100231	0.0779283	0.597931	0.0132286	0.0168553	10.4368	8.14241	1.88258		0.639271	7.31097	0.0725123	0.119655	0.181818	6.84848	0.0757576	0.424242		Cu	31.6	149	162
3		KISGS	DCS	10	463	2.5	18	99356	0.12988	1.22496	0.0132286	0.0216711	15.1072	16.2696	3.73864		1.06545	14.9778	0.0725123	0.153842	0.30303	14.0303	0.0757576	0.545455		Pb	35.8	128	81
4		KISGS	DCS	10	320	2.5	20	105567	0.12988	0.846628	0.0132286	0.024079	14.1421	11.6607	2.67045		1.06545	10.3518	0.0725123	0.170936	0.30303	9.69697	0.0757576	0.606061		Zn	121	459	356
5		KISGS	DCS	7	518	2.5	27	111908	0.0909163	1.37048	0.0132286	0.0325066	15.7278	17.8061	4.20076		0.745817	16.757	0.0725123	0.230764	0.212121	15.697	0.0757576	0.818182		Fe			47200
6		KISGS	DCS	9	220	2.5	19	88980	0.116892	0.582057	0.0132286	0.022875	12.383	8.31068	1.89773		0.958907	7.11687	0.0725123	0.162389	0.272727	6.66667	0.0757576	0.575758
7		KISDS	DCS	8	132	16	33	35126	0.103904	0.349234	0.0846628	0.0397303	19.3223	5.86861	1.43182		0.852362	4.27012	0.464079	0.282045	0.242424	4	0.484848	1
8		KISDS	DCS	7	192	12	34	33148.4	0.0909163	0.507977	0.0634971	0.0409342	19.242	7.59556	1.85606		0.745817	6.21109	0.348059	0.290591	0.212121	5.81818	0.363636	1.0303
9		KISDS	DCS	13	210	11	45	39334	0.168845	0.5556	0.0582057	0.0541777	24.1089	8.88213	2.11364		1.38509	6.79338	0.319054	0.384606	0.393939	6.36364	0.333333	1.36364
10		KISDS	DCS	8	142	12	77	40125	0.103904	0.375691	0.0634971	0.092704	22.6333	6.45214	1.81061		0.852362	4.59362	0.348059	0.658104	0.242424	4.30303	0.363636	2.33333
11		KISDS	DCS	9	123	9	38	36345	0.116892	0.325423	0.0476228	0.04575	17.54	5.52371	1.35606		0.958907	3.97898	0.261044	0.324779	0.272727	3.72727	0.272727	1.15152
12		KISDS	DCS	10	153	15	31	38127	0.12988	0.404794	0.0793714	0.0373224	20.5362	6.71494	1.58333		1.06545	4.94946	0.435074	0.264951	0.30303	4.63636	0.454545	0.939394
13		KYABR	DCS	6	119	8	70	91348.2	0.0779283	0.31484	0.0423314	0.0842763	17.781	5.31917	1.53788		0.639271	3.84958	0.232039	0.598276	0.181818	3.60606	0.242424	2.12121
14		KYABR	DCS	8	128	7	64	89098	0.103904	0.338651	0.03704	0.0770527	18.4026	5.74312	1.56818		0.852362	4.14073	0.203034	0.546995	0.242424	3.87879	0.212121	1.93939
15		KYABR	DCS	7	112	9	58	90128	0.0909163	0.29632	0.0476228	0.069829	17.8847	5.12571	1.40909		0.745817	3.62314	0.261044	0.495715	0.212121	3.39394	0.272727	1.75758
16		KYABR	DCS	6	110	11	73	88765	0.0779283	0.291028	0.0582057	0.0878882	19.0787	5.14068	1.51515		0.639271	3.55844	0.319054	0.623917	0.181818	3.33333	0.333333	2.21212
17		KYABR	DCS	7	106	7	64	90231	0.0909163	0.280446	0.03704	0.0770527	16.9787	4.92489	1.39394		0.745817	3.42904	0.203034	0.546995	0.212121	3.21212	0.212121	1.93939
18		KYABR	DCS	9	115	6	71	92336	0.116892	0.304257	0.0317485	0.0854803	18.221	5.45994	1.52273		0.958907	3.72018	0.17403	0.606823	0.272727	3.48485	0.181818	2.15152
19		KYAFUS	DCS	5	287	8	32	46597.3	0.0649402	0.759319	0.0423314	0.0385263	17.4084	10.3225	2.51515		0.532726	9.28428	0.232039	0.273498	0.151515	8.69697	0.242424	0.969697
20		KYAFUS	DCS	6	122	7	40	44567	0.0779283	0.322777	0.03704	0.0481579	15.0453	5.13081	1.32576		0.639271	3.94663	0.203034	0.341872	0.181818	3.69697	0.212121	1.21212
21		KYAFUS	DCS	4	204	9	40	45321	0.0519522	0.539725	0.0476228	0.0481579	16.462	7.62838	1.94697		0.426181	6.59928	0.261044	0.341872	0.121212	6.18182	0.272727	1.21212
22		KYAFUS	DCS	5	182	11	40	44330	0.0649402	0.48152	0.0582057	0.0481579	17.7872	7.08125	1.80303		0.532726	5.88759	0.319054	0.341872	0.151515	5.51515	0.333333	1.21212
23		KYAFUS	DCS	7	344	7	40	43112	0.0909163	0.910125	0.03704	0.0481579	20.2623	12.4189	3.01515		0.745817	11.1282	0.203034	0.341872	0.212121	10.4242	0.212121	1.21212
24		KYAFUS	DCS	6	277	6	41	40234	0.0779283	0.732862	0.0317485	0.0493619	17.8804	10.1245	2.5		0.639271	8.96079	0.17403	0.350419	0.181818	8.39394	0.181818	1.24242
25		SMWPO	DCS	8	2200	2.5	3.5	71389.7	0.103904	5.82057	0.0132286	0.00421382	14.0076	72.1235	16.7727		0.852362	71.1687	0.0725123	0.0299138	0.242424	66.6667	0.0757576	0.106061
26		SMWPO	DCS	7	2600	2.5	3.5	73083	0.0909163	6.87885	0.0132286	0.00421382	14.1255	84.9567	19.7955		0.745817	84.1085	0.0725123	0.0299138	0.212121	78.7879	0.0757576	0.106061
27		SMWPO	DCS	5	2000	2.5	3.5	72119	0.0649402	5.29142	0.0132286	0.00421382	12.1615	65.334	15.2348		0.532726	64.6988	0.0725123	0.0299138	0.151515	60.6061	0.0757576	0.106061
28		SMWPO	DCS	9	2000	2.5	3.5	70003	0.116892	5.29142	0.0132286	0.00421382	14.0866	65.7602	15.2652		0.958907	64.6988	0.0725123	0.0299138	0.272727	60.6061	0.0757576	0.106061
29		SMWPO	DCS	7	2200	2.5	3.5	69996	0.0909163	5.82057	0.0132286	0.00421382	13.5478	72.017	16.7652		0.745817	71.1687	0.0725123	0.0299138	0.212121	66.6667	0.0757576	0.106061
30		SMWPO	DCS	5	2700	2.5	3.5	71893	0.0649402	7.14342	0.0132286	0.00421382	13.109	87.9786	20.5379		0.532726	87.3434	0.0725123	0.0299138	0.151515	81.8182	0.0757576	0.106061
31		KISGS	DCS	8	292	2.5	24	110132	0.103904	0.772548	0.0132286	0.0288947	13.6817	10.576	2.47348		0.852362	9.44603	0.0725123	0.205123	0.242424	8.84848	0.0757576	0.727273
32		KISGS	DCS	8	354	2.5	39	111009	0.103904	0.936582	0.0132286	0.046954	16.2091	12.7099	3.05682		0.852362	11.4517	0.0725123	0.333325	0.242424	10.7273	0.0757576	1.18182
33		KISGS	DCS	11	409	2.5	24	96786	0.142868	1.0821	0.0132286	0.0288947	16.1177	14.6805	3.38258		1.172	13.2309	0.0725123	0.205123	0.333333	12.3939	0.0757576	0.727273
34		KISGS	DCS	12	362	2.5	33	110387	0.155857	0.957748	0.0132286	0.0397303	17.301	13.3436	3.10227		1.27854	11.7105	0.0725123	0.282045	0.363636	10.9697	0.0757576	1
35		KISGS	DCS	8	342	2.5	15	99997	0.103904	0.904834	0.0132286	0.0180592	12.6553	12.1166	2.78409		0.852362	11.0635	0.0725123	0.128202	0.242424	10.3636	0.0757576	0.454545
36		KISGS	DCS	14	396	2.5	35	105337	0.181833	1.0477	0.0132286	0.0421382	18.6613	14.6737	3.39015		1.49163	12.8104	0.0725123	0.299138	0.424242	12	0.0757576	1.06061
37		KISDS	DCS	5	23	10	31	35194	0.0649402	0.0608514	0.0529142	0.0373224	9.71628	1.83176	0.522727		0.532726	0.744037	0.290049	0.264951	0.151515	0.69697	0.30303	0.939394
38		KISDS	DCS	7	29	8	29	41346	0.0909163	0.0767257	0.0423314	0.0349145	10.4167	2.16385	0.55303		0.745817	0.938133	0.232039	0.247857	0.212121	0.878788	0.242424	0.878788
39		KISDS	DCS	6	28	6	28	34998	0.0779283	0.0740799	0.0317485	0.0337105	9.16515	1.9584	0.515152		0.639271	0.905784	0.17403	0.239311	0.181818	0.848485	0.181818	0.848485
40		KISDS	DCS	5	34	7	25	31664	0.0649402	0.0899542	0.03704	0.0300987	9.2866	2.04931	0.537879		0.532726	1.09988	0.203034	0.21367	0.151515	1.0303	0.212121	0.757576
41		KISDS	DCS	6	37	9	48	37145	0.0779283	0.0978914	0.0476228	0.0577895	12.4435	2.50749	0.757576		0.639271	1.19693	0.261044	0.410247	0.181818	1.12121	0.272727	1.45455
42		KISDS	DCS	7	51	7	41	36780	0.0909163	0.134931	0.03704	0.0493619	12.6509	2.94909	0.80303		0.745817	1.64982	0.203034	0.350419	0.212121	1.54545	0.212121	1.24242
43		KYABR	DCS	6	191	9	41	89041	0.0779283	0.505331	0.0476228	0.0493619	18.0317	7.42947	1.87121		0.639271	6.17874	0.261044	0.350419	0.181818	5.78788	0.272727	1.24242
44		KYABR	DCS	12	397	10	46	88761	0.155857	1.05035	0.0529142	0.0553816	27.2062	14.8045	3.52273		1.27854	12.8427	0.290049	0.393153	0.363636	12.0303	0.30303	1.39394
45		KYABR	DCS	8	186	8	47	90231	0.103904	0.492103	0.0423314	0.0565855	19.3389	7.50309	1.88636		0.852362	6.01699	0.232039	0.4017	0.242424	5.63636	0.242424	1.42424
46		KYABR	DCS	7	166	9	41	91230	0.0909163	0.439188	0.0476228	0.0493619	18.0944	6.72728	1.68939		0.745817	5.37	0.261044	0.350419	0.212121	5.0303	0.272727	1.24242
47		KYABR	DCS	8	142	9	48	90223	0.103904	0.375691	0.0476228	0.0577895	18.7155	6.11727	1.56818		0.852362	4.59362	0.261044	0.410247	0.242424	4.30303	0.272727	1.45455
48		KYABR	DCS	7	300	8	45	87123	0.0909163	0.793714	0.0423314	0.0541777	20.8505	11.0673	2.72727		0.745817	9.70483	0.232039	0.384606	0.212121	9.09091	0.242424	1.36364
55		KYAFUS	DCS	5	614	2.5	32	43210	0.0649402	1.62447	0.0132286	0.0385263	15.7414	20.7413	4.95076		0.532726	19.8625	0.0725123	0.273498	0.151515	18.6061	0.0757576	0.969697
56		KYAFUS	DCS	6	604	2.5	54	44234	0.0779283	1.59801	0.0132286	0.0650132	18.701	20.7124	5.04924		0.639271	19.5391	0.0725123	0.461527	0.181818	18.303	0.0757576	1.63636
57		KYAFUS	DCS	9	420	2.5	49	45230	0.116892	1.1112	0.0132286	0.0589934	18.4456	15.037	3.64015		0.958907	13.5868	0.0725123	0.418793	0.272727	12.7273	0.0757576	1.48485
58		KYAFUS	DCS	5	420	2.5	56	42123	0.0649402	1.1112	0.0132286	0.0674211	16.4654	14.6706	3.66288		0.532726	13.5868	0.0725123	0.478621	0.151515	12.7273	0.0757576	1.69697
59		KYAFUS	DCS	5	579	2.5	52	43897	0.0649402	1.53187	0.0132286	0.0626053	17.5139	19.78	4.83712		0.532726	18.7303	0.0725123	0.444434	0.151515	17.5455	0.0757576	1.57576
60		KYAFUS	DCS	7	580	2.5	76	44114	0.0909163	1.53451	0.0132286	0.0915	20.9558	20.2306	5.04167		0.745817	18.7627	0.0725123	0.649557	0.212121	17.5758	0.0757576	2.30303
61		SMWPO	DCS	8	1800	8	83	70342	0.103904	4.76228	0.0423314	0.0999277	39.3204	60.0227	14.3864		0.852362	58.229	0.232039	0.709385	0.242424	54.5455	0.242424	2.51515
62		SMWPO	DCS	7	1700	6	130	69993	0.0909163	4.49771	0.0317485	0.156513	39.0297	57.0249	13.9621		0.745817	54.994	0.17403	1.11108	0.212121	51.5152	0.181818	3.93939
63		SMWPO	DCS	6	1400	6	88	68076	0.0779283	3.704	0.0317485	0.105947	32.4499	46.8546	11.3636		0.639271	45.2892	0.17403	0.752119	0.181818	42.4242	0.181818	2.66667
64		SMWPO	DCS	8	1500	5	94	70125	0.103904	3.96857	0.0264571	0.113171	34.4592	50.3249	12.1742		0.852362	48.5241	0.145025	0.8034	0.242424	45.4545	0.151515	2.84848
65		SMWPO	DCS	6	1200	7	89	71336	0.0779283	3.17485	0.03704	0.107151	32.5417	40.4223	9.86364		0.639271	38.8193	0.203034	0.760666	0.181818	36.3636	0.212121	2.69697
66		SMWPO	DCS	9	1400	9	100	71223	0.116892	3.704	0.0476228	0.120395	41.0335	47.3638	11.5		0.958907	45.2892	0.261044	0.85468	0.272727	42.4242	0.272727	3.0303
67		KANSDS	DCS	12	297	10	45	125448	0.155857	0.785777	0.0529142	0.0541777	25.1636	11.561	2.75758		1.27854	9.60778	0.290049	0.384606	0.363636	9	0.30303	1.36364
68		KANSDS	DCS	9	300	12	61	124332	0.116892	0.793714	0.0634971	0.0734408	26.5127	11.5331	2.89394		0.958907	9.70483	0.348059	0.521355	0.272727	9.09091	0.363636	1.84848
69		KANSDS	DCS	13	414	10	52	124321	0.168845	1.09532	0.0529142	0.0626053	28.9216	15.5122	3.70455		1.38509	13.3927	0.290049	0.444434	0.393939	12.5455	0.30303	1.57576
70		KANSDS	DCS	8	299	11	48	123336	0.103904	0.791068	0.0582057	0.0577895	23.7047	11.2541	2.77273		0.852362	9.67248	0.319054	0.410247	0.242424	9.06061	0.333333	1.45455
71		KANSDS	DCS	7	350	15	54	124112	0.0909163	0.925999	0.0793714	0.0650132	26.5398	12.9647	3.22727		0.745817	11.3223	0.435074	0.461527	0.212121	10.6061	0.454545	1.63636
72		KANSDS	DCS	10	312	17	63	122387	0.12988	0.825462	0.0899542	0.0758487	30.2323	12.19	3.04545		1.06545	10.093	0.493084	0.538449	0.30303	9.45455	0.515152	1.90909
73	1	KISGS	DHS	7	344	2.5	14	141714	0.0909163	0.910125	0.0132286	0.0168553	12.048	12.0662	2.78409		0.745817	11.1282	0.0725123	0.119655	0.212121	10.4242	0.0757576	0.424242
74	1	KISGS	DHS	6	399	2.5	18	121233	0.0779283	1.05564	0.0132286	0.0216711	12.8106	13.773	3.22348		0.639271	12.9074	0.0725123	0.153842	0.181818	12.0909	0.0757576	0.545455
75	1	KISGS	DHS	10	415	2.5	21	138096	0.12988	1.09797	0.0132286	0.0252829	15.277	14.7425	3.39773		1.06545	13.425	0.0725123	0.179483	0.30303	12.5758	0.0757576	0.636364
76	1	KISGS	DHS	11	394	2.5	13	135900	0.142868	1.04241	0.0132286	0.0156513	13.6987	14.1013	3.18561		1.172	12.7457	0.0725123	0.111108	0.333333	11.9394	0.0757576	0.393939
77	1	KISGS	DHS	8	432	2.5	11	132907	0.103904	1.14295	0.0132286	0.0132434	12.4154	14.9938	3.43561		0.852362	13.975	0.0725123	0.0940148	0.242424	13.0909	0.0757576	0.333333
78	1	KISGS	DHS	12	396	2.5	14	128334	0.155857	1.0477	0.0132286	0.0168553	14.2798	14.2811	3.21591		1.27854	12.8104	0.0725123	0.119655	0.363636	12	0.0757576	0.424242
79	2	KISDS	DHS	9	25	7	29	30568.2	0.116892	0.0661428	0.03704	0.0349145	10.3372	2.21853	0.530303		0.958907	0.808736	0.203034	0.247857	0.272727	0.757576	0.212121	0.878788
80	2	KISDS	DHS	10	30	4	32	28674	0.12988	0.0793714	0.0211657	0.0385263	9.89846	2.42545	0.575758		1.06545	0.970483	0.11602	0.273498	0.30303	0.909091	0.121212	0.969697
81	2	KISDS	DHS	5	25	6	25	30125	0.0649402	0.0661428	0.0317485	0.0300987	8.27438	1.72916	0.462121		0.532726	0.808736	0.17403	0.21367	0.151515	0.757576	0.181818	0.757576
82	2	KISDS	DHS	6	36	8	35	27334	0.0779283	0.0952456	0.0423314	0.0421382	11.0889	2.33503	0.643939		0.639271	1.16458	0.232039	0.299138	0.181818	1.09091	0.242424	1.06061
83	2	KISDS	DHS	8	38	9	49	35230	0.103904	0.100537	0.0476228	0.0589934	13.5305	2.76148	0.787879		0.852362	1.22928	0.261044	0.418793	0.242424	1.15152	0.272727	1.48485
84	2	KISDS	DHS	9	46	7	46	35001	0.116892	0.121703	0.03704	0.0553816	13.5114	3.04317	0.818182		0.958907	1.48807	0.203034	0.393153	0.272727	1.39394	0.212121	1.39394
85	3	KYABR	DHS	8	145	6	40	115922	0.103904	0.383628	0.0317485	0.0481579	16.2425	6.05893	1.50758		0.852362	4.69067	0.17403	0.341872	0.242424	4.39394	0.181818	1.21212
86	3	KYABR	DHS	12	156	8	39	113446	0.155857	0.412731	0.0423314	0.046954	19.5479	6.89042	1.62879		1.27854	5.04651	0.232039	0.333325	0.363636	4.72727	0.242424	1.18182
87	3	KYABR	DHS	10	198	9	42	114342	0.12988	0.523851	0.0476228	0.0505658	20.7981	8.09065	1.96212		1.06545	6.40519	0.261044	0.358966	0.30303	6	0.272727	1.27273
88	3	KYABR	DHS	9	174	11	39	110335	0.116892	0.460354	0.0582057	0.046954	20.244	7.24009	1.76515		0.958907	5.6288	0.319054	0.333325	0.272727	5.27273	0.333333	1.18182
89	3	KYABR	DHS	9	154	7	40	109346	0.116892	0.40744	0.03704	0.0481579	17.6488	6.48562	1.59091		0.958907	4.98181	0.203034	0.341872	0.272727	4.66667	0.212121	1.21212
90	3	KYABR	DHS	6	173	10	38	107332	0.0779283	0.457708	0.0529142	0.04575	17.7207	6.85055	1.7197		0.639271	5.59645	0.290049	0.324779	0.181818	5.24242	0.30303	1.15152
97	4	KYAFUS	DHS	4	554	2.5	45	41703.2	0.0519522	1.46572	0.0132286	0.0541777	15.8003	18.8049	4.58712		0.426181	17.9216	0.0725123	0.384606	0.121212	16.7879	0.0757576	1.36364
98	4	KYAFUS	DHS	8	602	2.5	61	40230	0.103904	1.59272	0.0132286	0.0734408	20.7002	20.9206	5.10227		0.852362	19.4744	0.0725123	0.521355	0.242424	18.2424	0.0757576	1.84848
99	4	KYAFUS	DHS	11	541	2.5	58	41004	0.142868	1.43133	0.0132286	0.069829	21.5514	19.2413	4.64015		1.172	17.501	0.0725123	0.495715	0.333333	16.3939	0.0757576	1.75758
100	4	KYAFUS	DHS	7	489	2.5	64	39093	0.0909163	1.29375	0.0132286	0.0770527	19.2361	17.1842	4.26136		0.745817	15.8189	0.0725123	0.546995	0.212121	14.8182	0.0757576	1.93939
101	4	KYAFUS	DHS	9	504	2.5	40	40113	0.116892	1.33344	0.0132286	0.0481579	18.3507	17.6774	4.20833		0.958907	16.3041	0.0725123	0.341872	0.272727	15.2727	0.0757576	1.21212
102	4	KYAFUS	DHS	10	511	2.5	84	39032	0.12988	1.35196	0.0132286	0.101132	22.7586	18.3865	4.60227		1.06545	16.5306	0.0725123	0.717932	0.30303	15.4848	0.0757576	2.54545
103	5	SMWPO	DHS	7	1359	9	118	70385.6	0.0909163	3.59552	0.0476228	0.142066	39.8653	45.9782	11.3106		0.745817	43.9629	0.261044	1.00852	0.212121	41.1818	0.272727	3.57576
104	5	SMWPO	DHS	10	1389	6	121	68990	0.12988	3.67489	0.0317485	0.145678	39.8469	47.207	11.5606		1.06545	44.9333	0.17403	1.03416	0.30303	42.0909	0.181818	3.66667
105	5	SMWPO	DHS	11	1450	9	132	70321	0.142868	3.83628	0.0476228	0.158921	46.653	49.4679	12.1364		1.172	46.9067	0.261044	1.12818	0.333333	43.9394	0.272727	4
106	6	KANSDS	DHS	14	351	9	47	123960	0.181833	0.928645	0.0476228	0.0565855	26.849	13.509	3.18939		1.49163	11.3546	0.261044	0.4017	0.424242	10.6364	0.272727	1.42424
107	6	KANSDS	DHS	11	278	13	56	122453	0.142868	0.735508	0.0687885	0.0674211	27.3135	11.0208	2.71212		1.172	8.99314	0.377064	0.478621	0.333333	8.42424	0.393939	1.69697
108	6	KANSDS	DHS	14	314	12	42	120113	0.181833	0.830754	0.0634971	0.0505658	27.2808	12.3564	2.89394		1.49163	10.1577	0.348059	0.358966	0.424242	9.51515	0.363636	1.27273
109	6	KANSDS	DHS	9	257	11	58	119876	0.116892	0.679948	0.0582057	0.069829	24.6453	10.0875	2.53788		0.958907	8.3138	0.319054	0.495715	0.272727	7.78788	0.333333	1.75758
110	6	KANSDS	DHS	7	305	14	55	120123	0.0909163	0.806942	0.0740799	0.0662171	25.3196	11.4885	2.88636		0.745817	9.86657	0.406069	0.470074	0.212121	9.24242	0.424242	1.66667
111	6	KANSDS	DHS	13	311	18	61	123451	0.168845	0.822817	0.0952456	0.0734408	32.4572	12.4892	3.05303		1.38509	10.0607	0.522089	0.521355	0.393939	9.42424	0.545455	1.84848
112	1	KISGS	DHS	14	1300	2.5	3.5	132324	0.181833	3.43943	0.0132286	0.00421382	14.1255	43.6483	10		1.49163	42.0542	0.0725123	0.0299138	0.424242	39.3939	0.0757576	0.106061
113	1	KISGS	DHS	19	1900	2.5	3.5	123453	0.246773	5.02685	0.0132286	0.00421382	16.7635	63.5907	14.5833		2.02436	61.4639	0.0725123	0.0299138	0.575758	57.5758	0.0757576	0.106061
114	1	KISGS	DHS	10	1601	2.5	3.5	140032	0.12988	4.23579	0.0132286	0.00421382	13.68	52.9593	12.25		1.06545	51.7914	0.0725123	0.0299138	0.30303	48.5152	0.0757576	0.106061
115	1	KISGS	DHS	11	1100	2.5	3.5	138341	0.142868	2.91028	0.0132286	0.00421382	12.7551	36.8588	8.46212		1.172	35.5844	0.0725123	0.0299138	0.333333	33.3333	0.0757576	0.106061
116	1	KISGS	DHS	11	2000	2.5	3.5	123444	0.142868	5.29142	0.0132286	0.00421382	14.8113	65.9733	15.2803		1.172	64.6988	0.0725123	0.0299138	0.333333	60.6061	0.0757576	0.106061
117	1	KISGS	DHS	23	2300	2.5	3.5	132098	0.298725	6.08514	0.0132286	0.00421382	18.4438	76.9566	17.6439		2.45054	74.4037	0.0725123	0.0299138	0.69697	69.697	0.0757576	0.106061
118	2	KISDS	DHS	7	43	8	31	29023	0.0909163	0.113766	0.0423314	0.0373224	11.688	2.63383	0.674242		0.745817	1.39103	0.232039	0.264951	0.212121	1.30303	0.242424	0.939394
119	2	KISDS	DHS	8	36	7	61	27003	0.103904	0.0952456	0.03704	0.0734408	13.2416	2.74133	0.848485		0.852362	1.16458	0.203034	0.521355	0.242424	1.09091	0.212121	1.84848
120	2	KISDS	DHS	6	40	9	65	20909	0.0779283	0.105828	0.0476228	0.0782566	13.6876	2.74983	0.909091		0.639271	1.29398	0.261044	0.555542	0.181818	1.21212	0.272727	1.9697
121	2	KISDS	DHS	9	40	11	48	25001	0.116892	0.105828	0.0582057	0.0577895	14.7645	2.98218	0.818182		0.958907	1.29398	0.319054	0.410247	0.272727	1.21212	0.333333	1.45455
122	2	KISDS	DHS	7	28	6	34	30398	0.0909163	0.0740799	0.0317485	0.0409342	9.999	2.11622	0.568182		0.745817	0.905784	0.17403	0.290591	0.212121	0.848485	0.181818	1.0303
123	3	KISDS	DHS	5	38	8	44	25667	0.0649402	0.100537	0.0423314	0.0529737	11.3713	2.3701	0.719697		0.532726	1.22928	0.232039	0.376059	0.151515	1.15152	0.242424	1.33333
124	3	KYABR	DHS	7	121	10	60	113000	0.0909163	0.320131	0.0529142	0.0722369	18.8796	5.46295	1.5		0.745817	3.91428	0.290049	0.512808	0.212121	3.66667	0.30303	1.81818
125	3	KYABR	DHS	6	114	8	71	112005	0.0779283	0.301611	0.0423314	0.0854803	17.6537	5.16597	1.50758		0.639271	3.68783	0.232039	0.606823	0.181818	3.45455	0.242424	2.15152
126	3	KYABR	DHS	6	119	7	65	111098	0.0779283	0.31484	0.03704	0.0782566	16.8816	5.24743	1.49242		0.639271	3.84958	0.203034	0.555542	0.181818	3.60606	0.212121	1.9697
127	3	KYABR	DHS	6	108	11	45	113094	0.0779283	0.285737	0.0582057	0.0541777	16.8279	4.83667	1.28788		0.639271	3.49374	0.319054	0.384606	0.181818	3.27273	0.333333	1.36364
128	3	KYABR	DHS	6	115	10	62	114342	0.0779283	0.304257	0.0529142	0.0746448	18.084	5.17941	1.46212		0.639271	3.72018	0.290049	0.529902	0.181818	3.48485	0.30303	1.87879
129	3	KYABR	DHS	7	107	9	56	112341	0.0909163	0.283091	0.0476228	0.0674211	17.5272	4.94687	1.35606		0.745817	3.46139	0.261044	0.478621	0.212121	3.24242	0.272727	1.69697
130	4	KYAFUS	DHS	2	415	2.5	38	40231	0.0259761	1.09797	0.0132286	0.04575	11.8491	14.0354	3.46591		0.21309	13.425	0.0725123	0.324779	0.0606061	12.5758	0.0757576	1.15152
131	4	KYAFUS	DHS	2	283	2.5	29	41034	0.0259761	0.748737	0.0132286	0.0349145	10.0641	9.68835	2.39773		0.21309	9.15489	0.0725123	0.247857	0.0606061	8.57576	0.0757576	0.878788
132	4	KYAFUS	DHS	2	333	2.5	26	40339	0.0259761	0.881022	0.0132286	0.0313026	10.1996	11.2802	2.75379		0.21309	10.7724	0.0725123	0.222217	0.0606061	10.0909	0.0757576	0.787879
133	4	KYAFUS	DHS	2	445	2.5	25	39998	0.0259761	1.17734	0.0132286	0.0300987	10.8593	14.8948	3.5947		0.21309	14.3955	0.0725123	0.21367	0.0606061	13.4848	0.0757576	0.757576
134	4	KYAFUS	DHS	2	729	2.5	30	40007	0.0259761	1.92872	0.0132286	0.0361184	12.8585	24.1247	5.78409		0.21309	23.5827	0.0725123	0.256404	0.0606061	22.0909	0.0757576	0.909091
135	4	KYAFUS	DHS	2	652	2.5	37	37092	0.0259761	1.725	0.0132286	0.0445461	13.1777	21.6937	5.25379		0.21309	21.0918	0.0725123	0.316232	0.0606061	19.7576	0.0757576	1.12121
136	5	SMWPO	DHS	8	2200	7	115	70234	0.103904	5.82057	0.03704	0.138454	43.3823	73.207	17.6515		0.852362	71.1687	0.203034	0.982882	0.242424	66.6667	0.212121	3.48485
138	5	SMWPO	DHS	7	2100	9	103	68673	0.0909163	5.556	0.0476228	0.124007	42.962	69.821	16.8106		0.745817	67.9338	0.261044	0.880321	0.212121	63.6364	0.272727	3.12121
139	5	SMWPO	DHS	7	2100	8	134	70124	0.0909163	5.556	0.0423314	0.161329	44.5516	70.0569	17.0379		0.745817	67.9338	0.232039	1.14527	0.212121	63.6364	0.242424	4.06061
140	5	SMWPO	DHS	7	2000	7	100	67334	0.0909163	5.29142	0.03704	0.120395	39.5632	66.5024	16.0152		0.745817	64.6988	0.203034	0.85468	0.212121	60.6061	0.212121	3.0303
141	5	SMWPO	DHS	6	1700	6	84	69345	0.0779283	4.49771	0.0317485	0.101132	33.67	56.5252	13.6061		0.639271	54.994	0.17403	0.717932	0.181818	51.5152	0.181818	2.54545
142	6	KANSDS	DHS	8	224	13	51	122113	0.103904	0.59264	0.0687885	0.0614013	23.3452	8.91158	2.24242		0.852362	7.24627	0.377064	0.435887	0.242424	6.78788	0.393939	1.54545
143	6	KANSDS	DHS	9	62	11	54	121223	0.116892	0.164034	0.0582057	0.0650132	16.9664	3.74515	1.0303		0.958907	2.00566	0.319054	0.461527	0.272727	1.87879	0.333333	1.63636
144	6	KANSDS	DHS	16	76	12	29	122156	0.207809	0.201074	0.0634971	0.0349145	18.0349	4.7592	1.00758		1.70472	2.45856	0.348059	0.247857	0.484848	2.30303	0.363636	0.878788
145	6	KANSDS	DHS	15	65	18	39	124112	0.194821	0.171971	0.0952456	0.046954	20.3386	4.5563	1.03788		1.59818	2.10271	0.522089	0.333325	0.454545	1.9697	0.545455	1.18182
146	6	KANSDS	DHS	19	85	19	81	121321	0.246773	0.224886	0.100537	0.0975198	28.0762	6.01744	1.54545		2.02436	2.7497	0.551094	0.692291	0.575758	2.57576	0.575758	2.45455
147	6	KANSDS	DHS	6	76	10	28	123441	0.0779283	0.201074	0.0529142	0.0337105	13.3664	3.62719	0.909091		0.639271	2.45856	0.290049	0.239311	0.181818	2.30303	0.30303	0.848485
148	1	KISGS	DHS	10.23	721.84	2.5	23.96	142452	0.132868	1.90978	0.0132286	0.0288466	18.2356	24.7184	5.74644		1.08996	23.3511	0.0725123	0.204781	0.31	21.8739	0.0757576	0.726061
149	1	KISGS	DHS	9.74	892.32	2.5	36.03	138234	0.126504	2.36082	0.0132286	0.0433782	21.0332	30.2842	7.12568		1.03775	28.866	0.0725123	0.307941	0.295152	27.04	0.0757576	1.09182
150	1	KISGS	DHS	13.28	714.5	2.5	31.6	125091	0.172481	1.89036	0.0132286	0.0380448	20.8062	24.8712	5.77182		1.41492	23.1137	0.0725123	0.270079	0.402424	21.6515	0.0757576	0.957576
151	1	KISGS	DHS	9.26	514.18	2.5	28.91	133000	0.120269	1.36037	0.0132286	0.0348061	17.1263	17.9396	4.20341		0.986609	16.6334	0.0725123	0.247088	0.280606	15.5812	0.0757576	0.876061
152	1	KISGS	DHS	11.35	379.4	2.5	23.92	125767	0.147414	1.00378	0.0132286	0.0287984	15.9288	13.7596	3.16038		1.20929	12.2734	0.0725123	0.20444	0.343939	11.497	0.0757576	0.724848
153	1	KISGS	DHS	9.72	659.63	2.5	23.54	135098	0.126244	1.74519	0.0132286	0.0283409	17.5252	22.648	5.26811		1.03562	21.3386	0.0725123	0.201192	0.294545	19.9888	0.0757576	0.713333
154	2	KISDS	DHS	2	35.78	2.5	35.11	27092	0.0259761	0.0946636	0.0132286	0.0422706	6.29499	1.74314	0.571136		0.21309	1.15746	0.0725123	0.300078	0.0606061	1.08424	0.0757576	1.06394
155	2	KISDS	DHS	4.07	36.24	2.5	28.63	26554	0.0528613	0.0958806	0.0132286	0.034469	7.16755	1.92319	0.541212		0.433639	1.17234	0.0725123	0.244695	0.123333	1.09818	0.0757576	0.867576
156	2	KISDS	DHS	4.31	37.19	2.5	38.3	29001	0.0559785	0.098394	0.0132286	0.0461112	7.87038	2.06214	0.623485		0.45921	1.20307	0.0725123	0.327343	0.130606	1.12697	0.0757576	1.16061
157	2	KISDS	DHS	2	45.34	2.5	44.48	30123	0.0259761	0.119957	0.0132286	0.0535516	7.0858	2.13249	0.714545		0.21309	1.46672	0.0725123	0.380162	0.0606061	1.37394	0.0757576	1.34788
158	2	KISDS	DHS	2	38.41	2.5	30.66	31109	0.0259761	0.101622	0.0132286	0.036913	6.19415	1.79019	0.557348		0.21309	1.24254	0.0725123	0.262045	0.0606061	1.16394	0.0757576	0.929091
159	2	KISDS	DHS	2	34.74	2.5	40.28	27004	0.0259761	0.0919121	0.0132286	0.048495	6.46707	1.75369	0.602424		0.21309	1.12382	0.0725123	0.344265	0.0606061	1.05273	0.0757576	1.22061
160	3	KYABR	DHS	12.74	171.07	2.5	89.52	113452	0.165468	0.452602	0.0132286	0.107777	18.6868	7.72902	2.08962		1.35739	5.53402	0.0725123	0.76511	0.386061	5.18394	0.0757576	2.71273
161	3	KYABR	DHS	8.52	137	2.5	86.13	109997	0.110658	0.362463	0.0132286	0.103696	15.8325	6.14828	1.77386		0.907765	4.43187	0.0725123	0.736136	0.258182	4.15152	0.0757576	2.61
162	3	KYABR	DHS	11.93	132.46	2.5	94.04	109235	0.154947	0.350451	0.0132286	0.113219	17.4574	6.43234	1.82523		1.27108	4.285	0.0725123	0.803741	0.361515	4.01394	0.0757576	2.8497
163	3	KYABR	DHS	8.79	142.04	2.5	95.45	111342	0.114165	0.375797	0.0132286	0.114917	16.5201	6.41975	1.8847		0.936532	4.59491	0.0725123	0.815792	0.266364	4.30424	0.0757576	2.89242
164	3	KYABR	DHS	13.95	131.35	2.5	78.21	113421	0.181183	0.347514	0.0132286	0.0941608	17.2996	6.47636	1.7122		1.48631	4.2491	0.0725123	0.668446	0.422727	3.9803	0.0757576	2.37
165	3	KYABR	DHS	7.51	144.85	2.5	84.07	112341	0.0975402	0.383231	0.0132286	0.101216	15.4621	6.27701	1.81008		0.800155	4.68581	0.0725123	0.71853	0.227576	4.38939	0.0757576	2.54758
166	4	KYAFUS	DHS	4.07	855.07	2.5	26.81	38231	0.0528613	2.26227	0.0132286	0.0322778	15.5397	28.3963	6.73068		0.433639	27.661	0.0725123	0.22914	0.123333	25.9112	0.0757576	0.812424
167	4	KYAFUS	DHS	4.93	737.64	2.5	28.02	38335	0.0640311	1.95158	0.0132286	0.0337346	15.8858	24.6995	5.85674		0.525268	23.8622	0.0725123	0.239481	0.149394	22.3527	0.0757576	0.849091
168	4	KYAFUS	DHS	4.33	716.25	2.5	30.66	39334	0.0562382	1.89499	0.0132286	0.036913	15.6135	23.9662	5.71015		0.461341	23.1703	0.0725123	0.262045	0.131212	21.7045	0.0757576	0.929091
169	4	KYAFUS	DHS	4.35	636.61	2.5	29.26	40112	0.056498	1.68429	0.0132286	0.0352275	15.0013	21.38	5.09636		0.463472	20.594	0.0725123	0.250079	0.131818	19.2912	0.0757576	0.886667
170	4	KYAFUS	DHS	6	663.53	2.5	35.17	37339	0.0779283	1.75551	0.0132286	0.0423428	17.1995	22.4772	5.35758		0.639271	21.4648	0.0725123	0.300591	0.181818	20.107	0.0757576	1.06576
171	4	KYAFUS	DHS	5	597.17	2.5	29.95	38092	0.0649402	1.57994	0.0132286	0.0360582	15.3757	20.1793	4.80773		0.532726	19.3181	0.0725123	0.255977	0.151515	18.0961	0.0757576	0.907576
172	5	SMWPO	DHS	8.83	1298.65	2.5	90.56	70124	0.114684	3.43585	0.0132286	0.10903	28.3836	43.7979	10.6102		0.940794	42.0106	0.0725123	0.773999	0.267576	39.353	0.0757576	2.74424
173	5	SMWPO	DHS	8.81	1770.76	2.5	84.66	71998	0.114425	4.68492	0.0132286	0.101926	30.1421	59.0178	14.1419		0.938663	57.2831	0.0725123	0.723572	0.26697	53.6594	0.0757576	2.56545
174	5	SMWPO	DHS	6.33	1181.94	2.5	85.52	67093	0.0822143	3.12707	0.0132286	0.102962	25.147	39.7129	9.66886		0.674431	38.2351	0.0725123	0.730923	0.191818	35.8164	0.0757576	2.59152
175	5	SMWPO	DHS	6.43	1888.91	2.5	82.91	69770	0.0835131	4.99751	0.0132286	0.0998193	28.1661	62.5714	15.0057		0.685086	61.1051	0.0725123	0.708616	0.194848	57.2397	0.0757576	2.51242
176	5	SMWPO	DHS	8.98	1508.76	2.5	96.38	68773	0.116633	3.99175	0.0132286	0.116036	30.0567	50.6605	12.2471		0.956776	48.8075	0.0725123	0.823741	0.272121	45.72	0.0757576	2.92061
177	5	SMWPO	DHS	8.11	1560.7	2.5	88.23	71100	0.105333	4.12916	0.0132286	0.106224	28.9041	52.1784	12.5723		0.864082	50.4877	0.0725123	0.754085	0.245758	47.2939	0.0757576	2.67364
178	6	KANSDS	DHS	14.67	72.34	2.5	51.89	120123	0.190535	0.191391	0.0132286	0.0624729	13.6205	4.41918	1.07121		1.56302	2.34016	0.0725123	0.443494	0.444545	2.19212	0.0757576	1.57242
179	6	KANSDS	DHS	10.79	61.84	2.5	48.97	119876	0.140141	0.163611	0.0132286	0.0589573	11.9543	3.64116	0.940152		1.14962	2.00049	0.0725123	0.418537	0.32697	1.87394	0.0757576	1.48394
180	6	KANSDS	DHS	14.47	126.22	2.5	84.65	118232	0.187937	0.333942	0.0132286	0.101914	17.631	6.42085	1.72606		1.54171	4.08314	0.0725123	0.723487	0.438485	3.82485	0.0757576	2.56515
181	6	KANSDS	DHS	13.82	187.73	2.5	58.49	119764	0.179495	0.49668	0.0132286	0.0704189	17.5489	8.11783	1.98894		1.47245	6.07296	0.0725123	0.499903	0.418788	5.68879	0.0757576	1.77242
182	6	KANSDS	DHS	9.86	99.89	2.5	67.65	119234	0.128062	0.26428	0.0132286	0.0814471	14.2852	4.93262	1.36288		1.05054	3.23138	0.0725123	0.578191	0.298788	3.02697	0.0757576	2.05
183	6	KANSDS	DHS	11.11	108.05	2.5	67.4	121335	0.144297	0.285869	0.0132286	0.0811461	14.9958	5.32764	1.43227		1.18372	3.49536	0.0725123	0.576055	0.336667	3.27424	0.0757576	2.04242
184	1	KISGS	DHS	22.63	1163.48	2.5	50.64	132887	0.293919	3.07823	0.0132286	0.0609679	30.2137	40.5543	9.38826		2.41112	37.6379	0.0725123	0.43281	0.685758	35.257	0.0757576	1.53455
185	1	KISGS	DHS	16.42	671.3	2.5	30.8	125005	0.213264	1.77607	0.0132286	0.0370816	21.4625	23.8014	5.46227		1.74947	21.7162	0.0725123	0.263242	0.497576	20.3424	0.0757576	0.933333
186	1	KISGS	DHS	17.47	332	2.5	50.33	126331	0.226901	0.878377	0.0132286	0.0605947	20.6673	13.104	3.04773		1.86135	10.74	0.0725123	0.430161	0.529394	10.0606	0.0757576	1.52515
187	1	KISGS	DHS	16.49	396	2.5	45.45	113000	0.214173	1.0477	0.0132286	0.0547194	20.7531	15.0283	3.48818		1.75693	12.8104	0.0725123	0.388452	0.499697	12	0.0757576	1.37727
188	1	KISGS	DHS	11.27	592.68	2.5	33.66	104885	0.146375	1.56806	0.0132286	0.0405249	19.3613	20.7338	4.84932		1.20076	19.1729	0.0725123	0.287685	0.341515	17.96	0.0757576	1.02
189	1	KISGS	DHS	21.85	205.76	2.5	56.81	105342	0.283789	0.544382	0.0132286	0.0683963	19.9885	9.54229	2.17364		2.32801	6.65622	0.0725123	0.485544	0.662121	6.23515	0.0757576	1.72152
190	2	KISDS	DHS	2	40.34	2.5	27.51	26458	0.0259761	0.106728	0.0132286	0.0331206	6.10287	1.8257	0.548106		0.21309	1.30498	0.0725123	0.235123	0.0606061	1.22242	0.0757576	0.833636
191	2	KISDS	DHS	2	42.71	2.5	34.12	25987	0.0259761	0.112998	0.0132286	0.0410787	6.53299	1.95886	0.616136		0.21309	1.38164	0.0725123	0.291617	0.0606061	1.29424	0.0757576	1.03394
192	2	KISDS	DHS	2	34.84	2.5	34.68	28764	0.0259761	0.0921766	0.0132286	0.0417529	6.234	1.70906	0.560758		0.21309	1.12705	0.0725123	0.296403	0.0606061	1.05576	0.0757576	1.05091
193	2	KISDS	DHS	2	45.14	2.5	31.64	24332	0.0259761	0.119427	0.0132286	0.0380929	6.5002	2.01628	0.615758		0.21309	1.46025	0.0725123	0.270421	0.0606061	1.36788	0.0757576	0.958788
194	2	KISDS	DHS	2	44.01	2.5	29.35	25008	0.0259761	0.116438	0.0132286	0.0353359	6.33895	1.96015	0.589848		0.21309	1.4237	0.0725123	0.250849	0.0606061	1.33364	0.0757576	0.889394
195	2	KISDS	DHS	2	36.21	2.5	36.18	27321	0.0259761	0.0958012	0.0132286	0.0435588	6.36139	1.7662	0.5825		0.21309	1.17137	0.0725123	0.309223	0.0606061	1.09727	0.0757576	1.09636
196	3	KYABR	DHS	2	172.96	8.62	35.46	109097	0.0259761	0.457602	0.0456121	0.042692	12.7509	6.36134	1.65939		0.21309	5.59516	0.250022	0.30307	0.0606061	5.24121	0.261212	1.07455
197	3	KYABR	DHS	6.53	184.71	2.5	36.93	108764	0.0848119	0.48869	0.0132286	0.0444618	12.9171	7.05915	1.7475		0.69574	5.97526	0.0725123	0.315633	0.197879	5.59727	0.0757576	1.11909
198	3	KYABR	DHS	2	145.84	7.15	36.88	110994	0.0259761	0.385851	0.0378337	0.0444016	11.7757	5.45352	1.45356		0.21309	4.71784	0.207385	0.315206	0.0606061	4.41939	0.216667	1.11758
199	3	KYABR	DHS	7.79	193.15	2.5	36.58	108670	0.101177	0.511019	0.0132286	0.0440404	13.6188	7.46343	1.81833		0.829987	6.24829	0.0725123	0.312642	0.236061	5.85303	0.0757576	1.10848
200	3	KYABR	DHS	6.31	141.59	2.5	33.05	113004	0.0819546	0.374606	0.0132286	0.0397905	11.6554	5.60764	1.38977		0.6723	4.58035	0.0725123	0.282472	0.191212	4.29061	0.0757576	1.00152
201	3	KYABR	DHS	2	172.1	9.74	36.84	112088	0.0259761	0.455327	0.0515385	0.0443534	13.2558	6.3778	1.67182		0.21309	5.56734	0.282508	0.314864	0.0606061	5.21515	0.295152	1.11636
202	4	KYAFUS	DHS	2	601.22	2.5	37.5	38765	0.0259761	1.59066	0.0132286	0.045148	12.9567	20.0552	4.87288		0.21309	19.4491	0.0725123	0.320505	0.0606061	18.2188	0.0757576	1.13636
203	4	KYAFUS	DHS	2	331.23	2.5	38.85	39667	0.0259761	0.876339	0.0132286	0.0467734	11.2618	11.3327	2.83773		0.21309	10.7151	0.0725123	0.332043	0.0606061	10.0373	0.0757576	1.17727
204	4	KYAFUS	DHS	2	514.69	2.5	30.31	39786	0.0259761	1.36172	0.0132286	0.0364917	11.8171	17.1946	4.16288		0.21309	16.6499	0.0725123	0.259054	0.0606061	15.5967	0.0757576	0.918485
205	4	KYAFUS	DHS	2	482.33	2.5	25.66	41234	0.0259761	1.27611	0.0132286	0.0308933	11.1526	16.108	3.8825		0.21309	15.6031	0.0725123	0.219311	0.0606061	14.6161	0.0757576	0.777576
206	4	KYAFUS	DHS	2	427.31	2.5	26.84	41338	0.0259761	1.13054	0.0132286	0.032314	10.9423	14.3382	3.47462		0.21309	13.8232	0.0725123	0.229396	0.0606061	12.9488	0.0757576	0.813333
207	5	SMWPO	DHS	7.29	1233.12	2.5	186.84	71009	0.0946828	3.26248	0.0132286	0.224946	32.0089	42.3368	10.8314		0.776715	39.8907	0.0725123	1.59688	0.220909	37.3673	0.0757576	5.66182
208	5	SMWPO	DHS	8.02	1067.6	2.5	177.8	68995	0.104164	2.82456	0.0132286	0.214062	31.2319	36.9829	9.51455		0.854493	34.5362	0.0725123	1.51962	0.24303	32.3515	0.0757576	5.38788
209	5	SMWPO	DHS	8.92	1154.51	2.5	164.85	68334	0.115853	3.0545	0.0132286	0.198471	32.0947	39.7796	10.0817		0.950383	37.3477	0.0725123	1.40894	0.270303	34.9852	0.0757576	4.99545
210	5	SMWPO	DHS	7.66	1021.01	2.5	173.45	67034	0.0994884	2.7013	0.0132286	0.208825	30.3444	35.4002	9.12591		0.816136	33.0291	0.0725123	1.48244	0.232121	30.9397	0.0757576	5.25606
211	5	SMWPO	DHS	8.55	1563.56	2.5	177.81	67443	0.111048	4.13673	0.0132286	0.214074	34.9124	53.0834	13.2759		0.910962	50.5803	0.0725123	1.51971	0.259091	47.3806	0.0757576	5.38818
212	5	SMWPO	DHS	6.83	1436.46	2.5	191.05	70346	0.0887083	3.80046	0.0132286	0.230014	32.8992	48.9017	12.4003		0.727704	46.4687	0.0725123	1.63287	0.20697	43.5291	0.0757576	5.78939
213	6	KANSDS	DHS	2	67.13	7.29	26.19	122123	0.0259761	0.177607	0.0385745	0.0315314	8.94721	2.81999	0.777348		0.21309	2.17162	0.211446	0.223841	0.0606061	2.03424	0.220909	0.793636
214	6	KANSDS	DHS	2	55.79	10.58	30.52	120123	0.0259761	0.147604	0.0559833	0.0367445	9.74202	2.58559	0.749167		0.21309	1.80477	0.306872	0.260848	0.0606061	1.69061	0.320606	0.924848
215	6	KANSDS	DHS	2	41.02	9.51	32.2	121321	0.0259761	0.108527	0.0503215	0.0387671	8.90226	2.09111	0.641894		0.21309	1.32697	0.275837	0.275207	0.0606061	1.24303	0.288182	0.975758
216	6	KANSDS	DHS	6.66	49.22	8.87	29.09	120231	0.0865004	0.130222	0.0469349	0.0350228	12.0588	2.80773	0.710909		0.709591	1.59224	0.257274	0.248627	0.201818	1.49152	0.268788	0.881515
217		KISGS	LWS	20.13	232.44	2.5	34.1	89797.5	0.261449	0.614969	0.0132286	0.0410546	17.7704	10.028	2.19068		2.14476	7.5193	0.0725123	0.291446	0.61	7.04364	0.0757576	1.03333
218		KISGS	LWS	18.69	171.57	2.5	45.4	75098	0.242747	0.453925	0.0132286	0.0546592	17.3679	8.00206	1.80424		1.99133	5.55019	0.0725123	0.388025	0.566364	5.19909	0.0757576	1.37576
219		KISGS	LWS	13.6	376.17	2.5	47	88335	0.176637	0.995238	0.0132286	0.0565855	19.6891	14.0921	3.3278		1.44902	12.1689	0.0725123	0.4017	0.412121	11.3991	0.0757576	1.42424
220		KISGS	LWS	15.35	239.91	2.5	56.32	80224	0.199366	0.634733	0.0132286	0.0678063	18.9747	9.95029	2.37939		1.63547	7.76095	0.0725123	0.481356	0.465152	7.27	0.0757576	1.70667
221		KISGS	LWS	9.68	242.63	2.5	42.47	79016	0.125724	0.641929	0.0132286	0.0511317	15.8014	9.31579	2.25212		1.03136	7.84894	0.0725123	0.362983	0.293333	7.35242	0.0757576	1.28697
222		KISGS	LWS	14.61	148.24	2.5	40.96	90125	0.189755	0.3922	0.0132286	0.0493137	15.3449	6.77469	1.56295		1.55663	4.79548	0.0725123	0.350077	0.442727	4.49212	0.0757576	1.24121
223		KISDS	LWS	2	39.67	2.5	27.79	31347.6	0.0259761	0.104955	0.0132286	0.0334577	6.09278	1.80642	0.545152		0.21309	1.2833	0.0725123	0.237516	0.0606061	1.20212	0.0757576	0.842121
224		KISDS	LWS	2	43.91	2.5	27.42	32006	0.0259761	0.116173	0.0132286	0.0330122	6.22853	1.94042	0.57447		0.21309	1.42046	0.0725123	0.234353	0.0606061	1.33061	0.0757576	0.830909
225		KISDS	LWS	2	40.78	2.5	29.02	33094	0.0259761	0.107892	0.0132286	0.0349386	6.20174	1.85284	0.562879		0.21309	1.31921	0.0725123	0.248028	0.0606061	1.23576	0.0757576	0.879394
226		KISDS	LWS	3.6	68.29	2.5	26.9	31776	0.046757	0.180676	0.0132286	0.0323862	8.01813	2.89513	0.767348		0.383563	2.20914	0.0725123	0.229909	0.109091	2.06939	0.0757576	0.815152
227		KISDS	LWS	2	51.7	2.5	30.52	33331	0.0259761	0.136783	0.0132286	0.0367445	6.66417	2.21892	0.65697		0.21309	1.67247	0.0725123	0.260848	0.0606061	1.56667	0.0757576	0.924848
228		KISDS	LWS	2	55.16	2.5	25.3	28779	0.0259761	0.145937	0.0132286	0.0304599	6.4627	2.28623	0.643636		0.21309	1.78439	0.0725123	0.216234	0.0606061	1.67152	0.0757576	0.766667
229		KYABR	LWS	2	134.7	2.5	29.39	71042	0.0259761	0.356377	0.0132286	0.035384	8.38724	4.89426	1.2772		0.21309	4.35747	0.0725123	0.251191	0.0606061	4.08182	0.0757576	0.890606
230		KYABR	LWS	5.4	116.19	2.5	35.78	72098	0.0701354	0.307405	0.0132286	0.0430773	10.8836	4.71234	1.21114		0.575344	3.75868	0.0725123	0.305805	0.163636	3.52091	0.0757576	1.08424
231		KYABR	LWS	4.98	125.66	2.5	35.09	70000	0.0646805	0.33246	0.0132286	0.0422465	10.8236	4.96804	1.27447		0.530595	4.06503	0.0725123	0.299907	0.150909	3.80788	0.0757576	1.06333
232		KYABR	LWS	5.54	150.96	2.5	36.92	71321	0.0719538	0.399397	0.0132286	0.0444498	11.7863	5.86179	1.48424		0.590261	4.88347	0.0725123	0.315548	0.167879	4.57455	0.0757576	1.11879
233		KYABR	LWS	6.89	154.94	2.5	52.96	70092	0.0894876	0.409927	0.0132286	0.0637611	13.7105	6.27147	1.64614		0.734097	5.01222	0.0725123	0.452639	0.208788	4.69515	0.0757576	1.60485
234		KYABR	LWS	2	109.99	7.31	32.24	71994	0.0259761	0.291002	0.0386803	0.0388153	10.6699	4.25878	1.14803		0.21309	3.55811	0.212026	0.275549	0.0606061	3.33303	0.221515	0.97697
235		KYAFUS	LWS	4.11	428.27	2.5	30.05	49491.1	0.0533809	1.13308	0.0132286	0.0361786	13.4841	14.6215	3.5222		0.437901	13.8543	0.0725123	0.256831	0.124545	12.9779	0.0757576	0.910606
236		KYAFUS	LWS	2	371.1	2.5	30.87	50124	0.0259761	0.981824	0.0132286	0.0371659	10.9392	12.5543	3.07932		0.21309	12.0049	0.0725123	0.26384	0.0606061	11.2455	0.0757576	0.935455
237		KYAFUS	LWS	2	603.44	2.5	29.25	49003	0.0259761	1.59653	0.0132286	0.0352155	12.1876	20.0565	4.8272		0.21309	19.5209	0.0725123	0.249994	0.0606061	18.2861	0.0757576	0.886364
238		KYAFUS	LWS	4.86	374.94	2.5	30.87	48003	0.0631219	0.991983	0.0132286	0.0371659	13.6932	12.9833	3.13008		0.51781	12.1291	0.0725123	0.26384	0.147273	11.3618	0.0757576	0.935455
239		KYAFUS	LWS	2	529.01	6.59	24.69	49997	0.0259761	1.39961	0.0348705	0.0297255	14.4032	17.7284	4.25977		0.21309	17.1132	0.191142	0.211021	0.0606061	16.0306	0.199697	0.748182
240		KYAFUS	LWS	3.94	393.83	3	29.41	47779	0.0511729	1.04196	0.0158743	0.0354081	13.6016	13.4983	3.25894		0.419788	12.7402	0.0870148	0.251362	0.119394	11.9342	0.0909091	0.891212
241		SMWPO	LWS	8.14	1294.3	2.5	164.61	67011.3	0.105723	3.42435	0.0132286	0.198182	32.2663	44.2165	11.133		0.867278	41.8699	0.0725123	1.40689	0.246667	39.2212	0.0757576	4.98818
242		SMWPO	LWS	4.95	1148.64	2.5	170.07	66778	0.0642908	3.03897	0.0132286	0.204755	27.882	39.2113	10.0467		0.527399	37.1578	0.0725123	1.45355	0.15	34.8073	0.0757576	5.15364
243		SMWPO	LWS	5.25	979.11	2.5	166.87	67000	0.0681872	2.59044	0.0132286	0.200903	27.059	33.7317	8.74038		0.559362	31.6736	0.0725123	1.42621	0.159091	29.67	0.0757576	5.05667
244		SMWPO	LWS	6.06	1095.63	2.5	171.33	69334	0.0787075	2.89872	0.0132286	0.206272	29.0377	37.6255	9.66303		0.645664	35.443	0.0725123	1.46432	0.183636	33.2009	0.0757576	5.19182
245		SMWPO	LWS	8.39	1088.14	2.5	168.87	65009	0.10897	2.87891	0.0132286	0.203311	31.3307	37.6104	9.6053		0.893914	35.2007	0.0725123	1.4433	0.254242	32.9739	0.0757576	5.11727
246		SMWPO	LWS	6.47	1109.13	2.5	162.39	63445	0.0840326	2.93444	0.0132286	0.195509	29.2134	38.0295	9.70068		0.689348	35.8797	0.0725123	1.38792	0.196061	33.61	0.0757576	4.92091
247		KANSDS	LWS	5.12	106.4	8.44	26.37	73568.9	0.0664988	0.281504	0.0446596	0.0317481	13.1947	4.45767	1.10856		0.545512	3.44198	0.244802	0.225379	0.155152	3.22424	0.255758	0.799091
248		KANSDS	LWS	5.27	52.28	8.92	66.34	74456	0.068447	0.138318	0.0471995	0.0798699	14.2088	3.07844	1.00614		0.561493	1.69123	0.258724	0.566995	0.159697	1.58424	0.270303	2.0103
249		KANSDS	LWS	4.43	43.89	10.88	29.76	73231	0.057537	0.11612	0.0575707	0.0358295	11.2006	2.46174	0.673939		0.471995	1.41982	0.315574	0.254353	0.134242	1.33	0.329697	0.901818
250		KANSDS	LWS	2	46.47	12	37.22	74123	0.0259761	0.122946	0.0634971	0.0448109	10.0931	2.38254	0.740076		0.21309	1.50328	0.348059	0.318112	0.0606061	1.40818	0.363636	1.12788
251		KANSDS	LWS	4.83	48.11	8.39	23.26	75006	0.0627322	0.127285	0.0443951	0.0280038	10.3187	2.51309	0.640833		0.514613	1.55633	0.243351	0.198799	0.146364	1.45788	0.254242	0.704848
252		KANSDS	LWS	2	44.67	10.22	23.82	72339	0.0259761	0.118184	0.0540784	0.028678	8.58706	2.15815	0.611439		0.21309	1.44505	0.29643	0.203585	0.0606061	1.35364	0.309697	0.721818
253		KISGS	LWS	11.53	107.67	2.5	29.52	85038	0.149752	0.284864	0.0132286	0.0355405	12.3021	5.03634	1.14561		1.22847	3.48306	0.0725123	0.252302	0.349394	3.26273	0.0757576	0.894545
254		KISGS	LWS	14.44	497.35	2.5	47.51	87001	0.187547	1.31585	0.0132286	0.0571996	21.4894	18.1061	4.25606		1.53851	16.089	0.0725123	0.406059	0.437576	15.0712	0.0757576	1.4397
255		KISGS	LWS	17.88	715.81	2.5	41.56	79992	0.232226	1.89383	0.0132286	0.0500361	24.0121	25.4888	5.89205		1.90503	23.156	0.0725123	0.355205	0.541818	21.6912	0.0757576	1.25939
256		KISGS	LWS	13.72	259.96	2.5	22.79	74334	0.178196	0.687779	0.0132286	0.027438	15.0131	10.1387	2.26492		1.4618	8.40956	0.0725123	0.194782	0.415758	7.87758	0.0757576	0.690606
257		KISGS	LWS	10.33	120.97	2.5	41.41	86345	0.134166	0.320052	0.0132286	0.0498555	13.4104	5.44036	1.32735		1.10061	3.91331	0.0725123	0.353923	0.31303	3.66576	0.0757576	1.25485
258		KISGS	LWS	17.58	833.72	2.5	58.55	85124	0.22833	2.20578	0.0132286	0.0704911	27.0621	29.4164	6.91174		1.87306	26.9704	0.0725123	0.500415	0.532727	25.2642	0.0757576	1.77424
259		KISDS	LWS	2	37.82	2.5	31.71	28556	0.0259761	0.100061	0.0132286	0.0381772	6.22239	1.78008	0.560833		0.21309	1.22346	0.0725123	0.271019	0.0606061	1.14606	0.0757576	0.960909
260		KISDS	LWS	2	31.57	2.5	31.53	24119	0.0259761	0.0835251	0.0132286	0.0379605	5.93919	1.57635	0.512121		0.21309	1.02127	0.0725123	0.269481	0.0606061	0.956667	0.0757576	0.955455
261		KISDS	LWS	2	24.27	2.5	16.99	25334	0.0259761	0.0642114	0.0132286	0.0204551	4.76478	1.21593	0.346667		0.21309	0.78512	0.0725123	0.14521	0.0606061	0.735455	0.0757576	0.514848
262		KISDS	LWS	2	20.63	2.5	33.49	30124	0.0259761	0.054581	0.0132286	0.0403202	5.42102	1.2392	0.444091		0.21309	0.667369	0.0725123	0.286232	0.0606061	0.625152	0.0757576	1.01485
263		KISDS	LWS	4.22	21.58	2.5	16.03	31220	0.0548095	0.0570945	0.0132286	0.0192993	5.49597	1.35724	0.335833		0.449621	0.698101	0.0725123	0.137005	0.127879	0.653939	0.0757576	0.485758
264		KISDS	LWS	2	32.23	2.5	25.18	25345	0.0259761	0.0852713	0.0132286	0.0303154	5.6436	1.54343	0.469015		0.21309	1.04262	0.0725123	0.215209	0.0606061	0.976667	0.0757576	0.76303
265		KYABR	LWS	6.05	113.86	4.6	56.62	72343	0.0785777	0.301241	0.0243406	0.0681675	14.5529	4.94525	1.3722		0.644599	3.68331	0.133423	0.48392	0.183333	3.4503	0.139394	1.71576
266		KYABR	LWS	5.83	80.87	8.36	61.76	71120	0.0757203	0.213959	0.0442363	0.0743558	15.7064	4.00759	1.18803		0.621159	2.6161	0.242481	0.527851	0.176667	2.45061	0.253333	1.87152
267		KYABR	LWS	5.14	70.48	4.76	50.82	70348	0.0667585	0.18647	0.0251872	0.0611846	12.1661	3.40004	0.993939		0.547642	2.27999	0.138063	0.434349	0.155758	2.13576	0.144242	1.54
268		KYABR	LWS	5.51	77.01	6.89	59.16	71146	0.0715641	0.203746	0.0364579	0.0712256	14.4202	3.78377	1.12553		0.587064	2.49123	0.199844	0.505629	0.16697	2.33364	0.208788	1.79273
269		KYABR	LWS	6.4	71.65	9.36	60.97	72341	0.0831235	0.189565	0.0495277	0.0734047	15.9931	3.79231	1.12409		0.681889	2.31784	0.271486	0.521099	0.193939	2.17121	0.283636	1.84758
270		KYABR	LWS	4.86	82.78	8.13	51.64	69997	0.0631219	0.219012	0.0430193	0.0621719	14.3349	3.87286	1.11674		0.51781	2.67789	0.23581	0.441357	0.147273	2.50848	0.246364	1.56485
271		KYAFUS	LWS	2	144.06	2.5	25.49	48654	0.0259761	0.381141	0.0132286	0.0306886	8.23106	5.16372	1.31856		0.21309	4.66026	0.0725123	0.217858	0.0606061	4.36545	0.0757576	0.772424
272		KYAFUS	LWS	4.38	581.89	2.5	25.42	46543	0.0568876	1.53951	0.0132286	0.0306044	14.1854	19.5802	4.65295		0.466668	18.8238	0.0725123	0.21726	0.132727	17.633	0.0757576	0.770303
273		KYAFUS	LWS	5	529.32	2.5	22.53	47882	0.0649402	1.40043	0.0132286	0.0271249	13.8942	17.921	4.2375		0.532726	17.1232	0.0725123	0.192559	0.151515	16.04	0.0757576	0.682727
274		KYAFUS	LWS	7.38	714.26	2.5	32.37	48765	0.0958518	1.88973	0.0132286	0.0389718	18.0711	24.2414	5.73114		0.786304	23.1059	0.0725123	0.27666	0.223636	21.6442	0.0757576	0.980909
275		KYAFUS	LWS	2	448.52	2.5	51.08	49234	0.0259761	1.18665	0.0132286	0.0614977	13.0088	15.2315	3.81894		0.21309	14.5094	0.0725123	0.436571	0.0606061	13.5915	0.0757576	1.54788
276		KYAFUS	LWS	6	603.49	2.5	31.84	49335	0.0779283	1.59666	0.0132286	0.0383337	16.3839	20.5065	4.8775		0.639271	19.5226	0.0725123	0.27213	0.181818	18.2876	0.0757576	0.964848
277		SMWPO	LWS	8.12	2403.23	2.5	97.08	63124	0.105463	6.35826	0.0132286	0.116879	32.9868	79.5105	19.0222		0.865147	77.7431	0.0725123	0.829724	0.246061	72.8252	0.0757576	2.94182
278		SMWPO	LWS	9.25	2680.79	2.5	98.04	67443	0.120139	7.0926	0.0132286	0.118035	35.1093	88.618	21.1408		0.985543	86.722	0.0725123	0.837929	0.280303	81.2361	0.0757576	2.97091
279		SMWPO	LWS	8.21	2302.14	4.5	86.56	66543	0.106632	6.0908	0.0238114	0.104214	36.8329	76.218	18.1925		0.874736	74.4729	0.130522	0.739811	0.248788	69.7618	0.136364	2.62303
281		SMWPO	LWS	6.89	2181.35	2.5	83.95	67330	0.0894876	5.77122	0.0132286	0.101071	29.7997	72.0895	17.2325		0.734097	70.5654	0.0725123	0.717504	0.208788	66.1015	0.0757576	2.54394
283		KANSDS	LWS	5.98	54.36	6.82	28.39	76332	0.0776685	0.143821	0.0360875	0.0341801	11.2	2.83611	0.723864		0.63714	1.75851	0.197814	0.242644	0.181212	1.64727	0.206667	0.860303
284		KANSDS	LWS	6.48	103.35	6.83	28.22	72098	0.0841625	0.273434	0.0361404	0.0339754	13.403	4.47302	1.09758		0.690413	3.34331	0.198104	0.241191	0.196364	3.13182	0.20697	0.855152
285		KANSDS	LWS	5.51	346.1	8.05	31.94	71231	0.0715641	0.915681	0.042596	0.0384541	18.7114	12.2897	2.96667		0.587064	11.1961	0.23349	0.272985	0.16697	10.4879	0.243939	0.967879
286		KANSDS	LWS	4.67	70.14	10.59	47.28	71231	0.0606542	0.18557	0.0560362	0.0569227	14.2298	3.47781	1.00515		0.497566	2.26899	0.307162	0.404093	0.141515	2.12545	0.320909	1.43273
287		KANSDS	LWS	4.92	63.52	7.25	33.46	70123	0.0639012	0.168056	0.0383628	0.0402841	11.7333	3.0753	0.826894		0.524202	2.05484	0.210286	0.285976	0.149091	1.92485	0.219697	1.01394
288		KANSDS	LWS	7.39	454.59	2.5	31.13	70123	0.0959816	1.20271	0.0132286	0.0374789	15.9894	15.8317	3.75462		0.787369	14.7057	0.0725123	0.266062	0.223939	13.7755	0.0757576	0.943333
289		KISGS	LWS	22.88	143.42	2.5	58.23	88336	0.297166	0.379448	0.0132286	0.0701059	18.5897	7.6475	1.71992		2.43775	4.63955	0.0725123	0.49768	0.693333	4.34606	0.0757576	1.76455
290		KISGS	LWS	20.92	467.51	2.5	69.39	71097	0.27171	1.2369	0.0132286	0.0835419	25.5201	18.0182	4.24485		2.22893	15.1237	0.0725123	0.593063	0.633939	14.167	0.0757576	2.10273
291		KISGS	LWS	18.56	319.3	5.12	85.81	74338	0.241058	0.844776	0.0270921	0.103311	28.4041	13.1886	3.24841		1.97748	10.3292	0.148505	0.733401	0.562424	9.67576	0.155152	2.6003
292		KISGS	LWS	21.1	933.7	5.8	80.63	79993	0.274048	2.4703	0.0306903	0.0970743	38.9573	33.3101	7.88811		2.2481	30.2047	0.168229	0.689129	0.639394	28.2939	0.175758	2.44333
293		KISGS	LWS	24.98	167.8	5.1	83.72	88097	0.324441	0.443951	0.0269863	0.100795	25.8631	8.9532	2.13333		2.6615	5.42823	0.147925	0.715538	0.75697	5.08485	0.154545	2.53697
294		KISGS	LWS	18.51	154.91	2.5	61.01	88123	0.240409	0.409847	0.0132286	0.0734529	18.1841	7.57735	1.79492		1.97215	5.01125	0.0725123	0.521441	0.560909	4.69424	0.0757576	1.84879
295		KISDS	LWS	2	25.06	2.5	30.33	21236	0.0259761	0.0663016	0.0132286	0.0365157	5.55189	1.3555	0.453712		0.21309	0.810677	0.0725123	0.259225	0.0606061	0.759394	0.0757576	0.919091
296		KISDS	LWS	2	14.56	5.49	47.78	27445	0.0259761	0.0385216	0.0290499	0.0575246	6.61055	1.2517	0.529015		0.21309	0.471008	0.159237	0.408366	0.0606061	0.441212	0.166364	1.44788
297		KISDS	LWS	3.71	29.75	2.5	37.5	26335	0.0481856	0.0787099	0.0132286	0.045148	7.1317	1.7507	0.556515		0.395283	0.962395	0.0725123	0.320505	0.112424	0.901515	0.0757576	1.13636
298		KISDS	LWS	2	36.43	5.92	21.44	28004	0.0259761	0.0963833	0.0313252	0.0258126	6.93416	1.74653	0.498409		0.21309	1.17849	0.171709	0.183243	0.0606061	1.10394	0.179394	0.649697
299		KISDS	LWS	2	89.93	2.5	47.8	31554	0.0259761	0.237929	0.0132286	0.0575487	8.56171	3.60332	1.0775		0.21309	2.90918	0.0725123	0.408537	0.0606061	2.72515	0.0757576	1.44848
300		KISDS	LWS	2	21.79	2.5	39.93	27012	0.0259761	0.0576501	0.0132286	0.0480736	5.74271	1.33177	0.501667		0.21309	0.704894	0.0725123	0.341274	0.0606061	0.660303	0.0757576	1.21
301		KYABR	LWS	5.23	77.18	5.6	38.91	69321	0.0679275	0.204196	0.029632	0.0468456	12.1772	3.54894	0.961515		0.557232	2.49673	0.162428	0.332556	0.158485	2.33879	0.169697	1.17909
302		KYABR	LWS	5.11	59.61	2.5	41.75	70123	0.0663689	0.157711	0.0132286	0.0502648	9.44211	2.90214	0.82553		0.544446	1.92835	0.0725123	0.356829	0.154848	1.80636	0.0757576	1.26515
303		KYABR	LWS	2	64.06	8.17	49.31	70334	0.0259761	0.169484	0.0432309	0.0593667	10.6581	2.94381	0.935909		0.21309	2.0723	0.23697	0.421443	0.0606061	1.94121	0.247576	1.49424
304		KYABR	LWS	2	52.67	7.3	37.96	67340	0.0259761	0.13935	0.0386274	0.0457019	9.24263	2.45311	0.757045		0.21309	1.70384	0.211736	0.324437	0.0606061	1.59606	0.221212	1.1503
305		KYABR	LWS	4.69	58.27	2.5	40.67	71103	0.0609139	0.154166	0.0132286	0.0489646	9.12942	2.80481	0.804015		0.499697	1.885	0.0725123	0.347599	0.142121	1.76576	0.0757576	1.23242
306		KYABR	LWS	2	63.46	5.86	39.39	70985	0.0259761	0.167897	0.0310077	0.0474235	9.25099	2.77261	0.838712		0.21309	2.05289	0.169969	0.336659	0.0606061	1.92303	0.177576	1.19364
307		KYAFUS	LWS	2	577.36	2.5	32.03	49342	0.0259761	1.52753	0.0132286	0.0385624	12.3304	19.2366	4.65068		0.21309	18.6773	0.0725123	0.273754	0.0606061	17.4958	0.0757576	0.970606
308		KYAFUS	LWS	3.5	361.02	2.5	30.61	48679	0.0454582	0.955155	0.0132286	0.0368528	12.4691	12.3858	3.01235		0.372908	11.6788	0.0725123	0.261618	0.106061	10.94	0.0757576	0.927576
309		KYAFUS	LWS	3	804	2.5	28.91	46559	0.0389641	2.12715	0.0132286	0.0348061	14.4486	26.6482	6.35159		0.319636	26.0089	0.0725123	0.247088	0.0909091	24.3636	0.0757576	0.876061
310		KYAFUS	LWS	2	992	2.5	29.29	48997	0.0259761	2.62455	0.0132286	0.0352636	13.805	32.6266	7.77114		0.21309	32.0906	0.0725123	0.250336	0.0606061	30.0606	0.0757576	0.887576
311		KYAFUS	LWS	4.52	638.81	2.5	25.89	46334	0.058706	1.69011	0.0132286	0.0311702	14.7021	21.4405	5.08879		0.481584	20.6651	0.0725123	0.221277	0.13697	19.3579	0.0757576	0.784545
312		KYAFUS	LWS	2	656.65	2.5	30.54	47665	0.0259761	1.73731	0.0132286	0.0367686	12.5828	21.7889	5.24008		0.21309	21.2422	0.0725123	0.261019	0.0606061	19.8985	0.0757576	0.925455
313		SMWPO	LWS	5.31	2574.05	2.5	86.79	65997	0.0689665	6.8102	0.0132286	0.104491	29.3437	84.6491	20.217		0.565755	83.269	0.0725123	0.741777	0.160909	78.0015	0.0757576	2.63
314		SMWPO	LWS	8.34	2357.76	2.5	93.32	67002	0.10832	6.23795	0.0132286	0.112352	32.725	78.0309	18.6509		0.888587	76.2722	0.0725123	0.797588	0.252727	71.4473	0.0757576	2.82788
316		SMWPO	LWS	8.16	2542.17	2.5	105.71	66993	0.105982	6.72585	0.0132286	0.127269	34.2155	84.0831	20.1405		0.869409	82.2377	0.0725123	0.903483	0.247273	77.0355	0.0757576	3.20333
317		SMWPO	LWS	6.91	2447.55	2.5	91.94	65934	0.0897474	6.47551	0.0132286	0.110691	31.3978	80.7714	19.3098		0.736227	79.1768	0.0725123	0.785793	0.209394	74.1682	0.0757576	2.78606
318		SMWPO	LWS	9.64	2249.04	2.5	85.63	67893	0.125205	5.95031	0.0132286	0.103094	32.8205	74.5866	17.7789		1.0271	72.7551	0.0725123	0.731863	0.292121	68.1527	0.0757576	2.59485
319		KANSDS	LWS	4.42	60.07	7.24	40.72	71214	0.0574071	0.158928	0.0383099	0.0490248	11.8275	2.97218	0.851894		0.47093	1.94323	0.209996	0.348026	0.133939	1.8203	0.219394	1.23394
320		KANSDS	LWS	5.59	71.05	7.56	27.94	71221	0.0726032	0.187978	0.0400032	0.0336383	12.0342	3.35209	0.849545		0.595588	2.29843	0.219277	0.238798	0.169394	2.15303	0.229091	0.846667
321		KANSDS	LWS	4.47	54.63	9.46	29.57	74001	0.0580566	0.144535	0.0500569	0.0356007	11.4316	2.77062	0.743409		0.476257	1.76725	0.274387	0.252729	0.135455	1.65545	0.286667	0.896061
322		KANSDS	LWS	6.2	53.43	9.31	26.45	69005	0.0805259	0.14136	0.0492632	0.0318444	11.9501	2.88511	0.722652		0.66058	1.72843	0.270036	0.226063	0.187879	1.61909	0.282121	0.801515
323		KANSDS	LWS	4.78	42.7	10.04	31.63	68793	0.0620828	0.112972	0.0531259	0.0380809	11.2825	2.45215	0.675379		0.509286	1.38132	0.291209	0.270335	0.144848	1.29394	0.304242	0.958485
324		KANSDS	LWS	5.34	62.26	7.7	75.2	69003	0.0693561	0.164722	0.040744	0.0905369	14.8115	3.44908	1.14015		0.568951	2.01408	0.223338	0.64272	0.161818	1.88667	0.233333	2.27879
325		KISGS	LWS	11.86	146.23	6.63	49.29	84065	0.154038	0.386883	0.0350821	0.0593426	19.4014	6.60766	1.62129		1.26363	4.73046	0.192303	0.421272	0.359394	4.43121	0.200909	1.49364
326		KISGS	LWS	7.25	115.69	6.13	35.7	87652	0.0941633	0.306082	0.0324364	0.0429809	14.6361	4.99788	1.24826		0.772453	3.7425	0.1778	0.305121	0.219697	3.50576	0.185758	1.08182
327		KISGS	LWS	11.25	118.45	5.44	39.68	84335	0.146115	0.313385	0.0287854	0.0477726	16.3757	5.52735	1.32439		1.19863	3.83179	0.157787	0.339137	0.340909	3.58939	0.164848	1.20242
328		KISGS	LWS	6.2	86.49	5.71	40.71	79973	0.0805259	0.228828	0.030214	0.0490127	13.2864	3.97204	1.05386		0.66058	2.7979	0.165618	0.34794	0.187879	2.62091	0.17303	1.23364
329		KISGS	LWS	5.09	74.87	5.3	22.73	80337	0.0661091	0.198084	0.0280446	0.0273657	10.3505	3.31231	0.818106		0.542315	2.422	0.153726	0.194269	0.154242	2.26879	0.160606	0.688788
330		KISGS	LWS	5.63	82.52	5.04	23.77	83330	0.0731227	0.218324	0.0266688	0.0286178	10.8609	3.61867	0.886061		0.59985	2.66947	0.146185	0.203158	0.170606	2.50061	0.152727	0.720303
331		KISDS	LWS	2	53.11	9.67	62.56	28776	0.0259761	0.140514	0.0511681	0.075319	11.2582	2.74633	0.964697		0.21309	1.71808	0.280478	0.534688	0.0606061	1.60939	0.29303	1.89576
332		KISDS	LWS	2	51.11	4.54	99.73	23214	0.0259761	0.135222	0.0240231	0.12007	10.3714	2.85052	1.19227		0.21309	1.65338	0.131682	0.852373	0.0606061	1.54879	0.137576	3.02212
333		KISDS	LWS	2	34.45	4.12	18.06	21145	0.0259761	0.0911448	0.0218007	0.0217433	5.98334	1.60138	0.444167		0.21309	1.11444	0.1195	0.154355	0.0606061	1.04394	0.124848	0.547273
334		KISDS	LWS	3.71	27.55	4.11	16.15	31887	0.0481856	0.0728894	0.0217478	0.0194438	6.41745	1.54375	0.390303		0.395283	0.891227	0.11921	0.138031	0.112424	0.834848	0.124545	0.489394
335		KISDS	LWS	2	92.83	5.18	54.78	30124	0.0259761	0.245601	0.0274096	0.0659523	10.7128	3.83453	1.17265		0.21309	3.003	0.150245	0.468194	0.0606061	2.81303	0.15697	1.66
336		KISDS	LWS	2	55.84	3.58	46.33	31442	0.0259761	0.147737	0.0189433	0.0557789	8.24926	2.51929	0.816288		0.21309	1.80639	0.103838	0.395973	0.0606061	1.69212	0.108485	1.40394
337		KYABR	LWS	9.76	118.05	4.36	34.68	72211	0.126763	0.312326	0.0230706	0.0417529	14.4463	5.2816	1.26402		1.03988	3.81885	0.126461	0.296403	0.295758	3.57727	0.132121	1.05091
338		KYABR	LWS	6.49	106.77	5.69	35.23	71034	0.0842924	0.282483	0.0301082	0.0424151	13.651	4.61157	1.16803		0.691478	3.45395	0.165038	0.301104	0.196667	3.23545	0.172424	1.06758
339		KYABR	LWS	5.88	116.95	5.91	37.27	69773	0.0763697	0.309416	0.0312723	0.0448711	13.9497	4.89971	1.25765		0.626486	3.78326	0.171419	0.318539	0.178182	3.54394	0.179091	1.12939
340		KYABR	LWS	5.78	101.77	5.06	26.67	70334	0.0750709	0.269254	0.0267746	0.0321093	11.869	4.28274	1.05515		0.615831	3.2922	0.146765	0.227943	0.175152	3.08394	0.153333	0.808182
341		KYABR	LWS	6.43	113.35	5.34	29.27	70231	0.0835131	0.299892	0.0282562	0.0352396	12.9907	4.75694	1.16962		0.685086	3.66681	0.154886	0.250165	0.194848	3.43485	0.161818	0.88697
342		KYABR	LWS	6.2	126.79	3.87	42.71	68734	0.0805259	0.33545	0.0204778	0.0514206	13.425	5.23945	1.36038		0.66058	4.10158	0.112249	0.365034	0.187879	3.84212	0.117273	1.29424
343		KYAFUS	LWS	4.07	260.36	4.7	36.7	58760	0.0528613	0.688838	0.0248697	0.0441849	14.6207	9.30613	2.31689		0.433639	8.4225	0.136323	0.313668	0.123333	7.8897	0.142424	1.11212
344		KYAFUS	LWS	2	238.52	5.08	24.58	46546	0.0259761	0.631055	0.0268804	0.029593	11.0468	8.2865	2.04682		0.21309	7.71598	0.147345	0.21008	0.0606061	7.22788	0.153939	0.744848
345		KYAFUS	LWS	2	346.01	5.26	32.99	47553	0.0259761	0.915443	0.0278329	0.0397182	13.1631	11.8408	2.92621		0.21309	11.1932	0.152566	0.281959	0.0606061	10.4852	0.159394	0.999697
346		KYAFUS	LWS	2	356.98	5.06	32.49	47567	0.0259761	0.944466	0.0267746	0.0391163	13.0882	12.1856	3.00402		0.21309	11.5481	0.146765	0.277686	0.0606061	10.8176	0.153333	0.984545
347		KYAFUS	LWS	2	222.15	5.15	39.79	58995	0.0259761	0.587745	0.0272508	0.0479051	12.2829	7.88897	2.03856		0.21309	7.18642	0.149375	0.340077	0.0606061	6.73182	0.156061	1.20576
348		KYAFUS	LWS	4.33	313.74	5.08	29.74	47653	0.0562382	0.830066	0.0268804	0.0358054	15.0505	11.0122	2.67341		0.461341	10.1493	0.147345	0.254182	0.131212	9.50727	0.153939	0.901212
349		SMWPO	LWS	6.84	445.58	5.08	19.17	67993	0.0888382	1.17888	0.0268804	0.0230797	16.5045	15.4542	3.61114		0.728769	14.4143	0.147345	0.163842	0.207273	13.5024	0.153939	0.580909
350		SMWPO	LWS	8.07	499.88	5.61	29.37	69675	0.104814	1.32254	0.0296849	0.0353599	20.19	17.4444	4.11311		0.85982	16.1708	0.162718	0.25102	0.244545	15.1479	0.17	0.89
351		SMWPO	LWS	4.39	396.43	5.23	22.37	69002	0.0570175	1.04884	0.0276742	0.0269323	15.0205	13.6349	3.24561		0.467734	12.8243	0.151696	0.191192	0.13303	12.013	0.158485	0.677879
352		SMWPO	LWS	5.95	469.61	5.32	23.77	68773	0.0772789	1.24245	0.0281504	0.0286178	17.2399	16.183	3.82311		0.633944	15.1916	0.154306	0.203158	0.180303	14.2306	0.161212	0.720303
353		SMWPO	LWS	6.32	435.09	5.16	24.89	68221	0.0820844	1.15112	0.0273038	0.0299663	17.2376	15.1107	3.57167		0.673366	14.0749	0.149665	0.21273	0.191515	13.1845	0.156364	0.754242
354		SMWPO	LWS	5.4	443.74	5.3	19.91	67893	0.0701354	1.17401	0.0280446	0.0239706	15.8563	15.254	3.59356		0.575344	14.3547	0.153726	0.170167	0.163636	13.4467	0.160606	0.603333
355		KANSDS	LWS	7.01	47.16	3.74	24.12	73212	0.0910462	0.124772	0.0197899	0.0290392	9.29223	2.58711	0.621439		0.746882	1.5256	0.108478	0.206149	0.212424	1.42909	0.113333	0.730909
356		KANSDS	LWS	9.3	55.74	7.88	94.45	71223	0.120789	0.147472	0.0416964	0.113713	17.623	3.82983	1.26795		0.990871	1.80316	0.228559	0.807246	0.281818	1.68909	0.238788	2.86212
357		KANSDS	LWS	2	44.43	6.74	76.26	70124	0.0259761	0.117549	0.0356642	0.0918131	10.3371	2.49765	0.98053		0.21309	1.43728	0.195493	0.651779	0.0606061	1.34636	0.204242	2.31091
358		KANSDS	LWS	2	51.28	3.6	24.35	71231	0.0259761	0.135672	0.0190491	0.0293161	6.88541	2.1845	0.615379		0.21309	1.65888	0.104418	0.208115	0.0606061	1.55394	0.109091	0.737879
359		KANSDS	LWS	2	98.82	3.25	24.11	70127	0.0259761	0.261449	0.0171971	0.0290272	7.88813	3.71019	0.971061		0.21309	3.19677	0.094266	0.206063	0.0606061	2.99455	0.0984848	0.730606
360		KANSDS	LWS	2	80.72	3.42	19.82	69997	0.0259761	0.213562	0.0180967	0.0238622	7.2322	3.09293	0.802727		0.21309	2.61125	0.0991968	0.169398	0.0606061	2.44606	0.103636	0.600606

## Sheet: EF_long
site	season	metal	EF
KISGS	DCS	As	0.103904
KISGS	DCS	As	0.0779283
KISGS	DCS	As	0.12988
KISGS	DCS	As	0.12988
KISGS	DCS	As	0.0909163
KISGS	DCS	As	0.116892
KISDS	DCS	As	0.103904
KISDS	DCS	As	0.0909163
KISDS	DCS	As	0.168845
KISDS	DCS	As	0.103904
KISDS	DCS	As	0.116892
KISDS	DCS	As	0.12988
KYABR	DCS	As	0.0779283
KYABR	DCS	As	0.103904
KYABR	DCS	As	0.0909163
KYABR	DCS	As	0.0779283
KYABR	DCS	As	0.0909163
KYABR	DCS	As	0.116892
KYAFUS	DCS	As	0.0649402
KYAFUS	DCS	As	0.0779283
KYAFUS	DCS	As	0.0519522
KYAFUS	DCS	As	0.0649402
KYAFUS	DCS	As	0.0909163
KYAFUS	DCS	As	0.0779283
SMWPO	DCS	As	0.103904
SMWPO	DCS	As	0.0909163
SMWPO	DCS	As	0.0649402
SMWPO	DCS	As	0.116892
SMWPO	DCS	As	0.0909163
SMWPO	DCS	As	0.0649402
KISGS	DCS	As	0.103904
KISGS	DCS	As	0.103904
KISGS	DCS	As	0.142868
KISGS	DCS	As	0.155857
KISGS	DCS	As	0.103904
KISGS	DCS	As	0.181833
KISDS	DCS	As	0.0649402
KISDS	DCS	As	0.0909163
KISDS	DCS	As	0.0779283
KISDS	DCS	As	0.0649402
KISDS	DCS	As	0.0779283
KISDS	DCS	As	0.0909163
KYABR	DCS	As	0.0779283
KYABR	DCS	As	0.155857
KYABR	DCS	As	0.103904
KYABR	DCS	As	0.0909163
KYABR	DCS	As	0.103904
KYABR	DCS	As	0.0909163
KYAFUS	DCS	As	0.0649402
KYAFUS	DCS	As	0.0779283
KYAFUS	DCS	As	0.116892
KYAFUS	DCS	As	0.0649402
KYAFUS	DCS	As	0.0649402
KYAFUS	DCS	As	0.0909163
SMWPO	DCS	As	0.103904
SMWPO	DCS	As	0.0909163
SMWPO	DCS	As	0.0779283
SMWPO	DCS	As	0.103904
SMWPO	DCS	As	0.0779283
SMWPO	DCS	As	0.116892
KANSDS	DCS	As	0.155857
KANSDS	DCS	As	0.116892
KANSDS	DCS	As	0.168845
KANSDS	DCS	As	0.103904
KANSDS	DCS	As	0.0909163
KANSDS	DCS	As	0.12988
KISGS	DHS	As	0.0909163
KISGS	DHS	As	0.0779283
KISGS	DHS	As	0.12988
KISGS	DHS	As	0.142868
KISGS	DHS	As	0.103904
KISGS	DHS	As	0.155857
KISDS	DHS	As	0.116892
KISDS	DHS	As	0.12988
KISDS	DHS	As	0.0649402
KISDS	DHS	As	0.0779283
KISDS	DHS	As	0.103904
KISDS	DHS	As	0.116892
KYABR	DHS	As	0.103904
KYABR	DHS	As	0.155857
KYABR	DHS	As	0.12988
KYABR	DHS	As	0.116892
KYABR	DHS	As	0.116892
KYABR	DHS	As	0.0779283
KYAFUS	DHS	As	0.0519522
KYAFUS	DHS	As	0.103904
KYAFUS	DHS	As	0.142868
KYAFUS	DHS	As	0.0909163
KYAFUS	DHS	As	0.116892
KYAFUS	DHS	As	0.12988
SMWPO	DHS	As	0.0909163
SMWPO	DHS	As	0.12988
SMWPO	DHS	As	0.142868
KANSDS	DHS	As	0.181833
KANSDS	DHS	As	0.142868
KANSDS	DHS	As	0.181833
KANSDS	DHS	As	0.116892
KANSDS	DHS	As	0.0909163
KANSDS	DHS	As	0.168845
KISGS	DHS	As	0.181833
KISGS	DHS	As	0.246773
KISGS	DHS	As	0.12988
KISGS	DHS	As	0.142868
KISGS	DHS	As	0.142868
KISGS	DHS	As	0.298725
KISDS	DHS	As	0.0909163
KISDS	DHS	As	0.103904
KISDS	DHS	As	0.0779283
KISDS	DHS	As	0.116892
KISDS	DHS	As	0.0909163
KISDS	DHS	As	0.0649402
KYABR	DHS	As	0.0909163
KYABR	DHS	As	0.0779283
KYABR	DHS	As	0.0779283
KYABR	DHS	As	0.0779283
KYABR	DHS	As	0.0779283
KYABR	DHS	As	0.0909163
KYAFUS	DHS	As	0.0259761
KYAFUS	DHS	As	0.0259761
KYAFUS	DHS	As	0.0259761
KYAFUS	DHS	As	0.0259761
KYAFUS	DHS	As	0.0259761
KYAFUS	DHS	As	0.0259761
SMWPO	DHS	As	0.103904
SMWPO	DHS	As	0.0909163
SMWPO	DHS	As	0.0909163
SMWPO	DHS	As	0.0909163
SMWPO	DHS	As	0.0779283
KANSDS	DHS	As	0.103904
KANSDS	DHS	As	0.116892
KANSDS	DHS	As	0.207809
KANSDS	DHS	As	0.194821
KANSDS	DHS	As	0.246773
KANSDS	DHS	As	0.0779283
KISGS	DHS	As	0.132868
KISGS	DHS	As	0.126504
KISGS	DHS	As	0.172481
KISGS	DHS	As	0.120269
KISGS	DHS	As	0.147414
KISGS	DHS	As	0.126244
KISDS	DHS	As	0.0259761
KISDS	DHS	As	0.0528613
KISDS	DHS	As	0.0559785
KISDS	DHS	As	0.0259761
KISDS	DHS	As	0.0259761
KISDS	DHS	As	0.0259761
KYABR	DHS	As	0.165468
KYABR	DHS	As	0.110658
KYABR	DHS	As	0.154947
KYABR	DHS	As	0.114165
KYABR	DHS	As	0.181183
KYABR	DHS	As	0.0975402
KYAFUS	DHS	As	0.0528613
KYAFUS	DHS	As	0.0640311
KYAFUS	DHS	As	0.0562382
KYAFUS	DHS	As	0.056498
KYAFUS	DHS	As	0.0779283
KYAFUS	DHS	As	0.0649402
SMWPO	DHS	As	0.114684
SMWPO	DHS	As	0.114425
SMWPO	DHS	As	0.0822143
SMWPO	DHS	As	0.0835131
SMWPO	DHS	As	0.116633
SMWPO	DHS	As	0.105333
KANSDS	DHS	As	0.190535
KANSDS	DHS	As	0.140141
KANSDS	DHS	As	0.187937
KANSDS	DHS	As	0.179495
KANSDS	DHS	As	0.128062
KANSDS	DHS	As	0.144297
KISGS	DHS	As	0.293919
KISGS	DHS	As	0.213264
KISGS	DHS	As	0.226901
KISGS	DHS	As	0.214173
KISGS	DHS	As	0.146375
KISGS	DHS	As	0.283789
KISDS	DHS	As	0.0259761
KISDS	DHS	As	0.0259761
KISDS	DHS	As	0.0259761
KISDS	DHS	As	0.0259761
KISDS	DHS	As	0.0259761
KISDS	DHS	As	0.0259761
KYABR	DHS	As	0.0259761
KYABR	DHS	As	0.0848119
KYABR	DHS	As	0.0259761
KYABR	DHS	As	0.101177
KYABR	DHS	As	0.0819546
KYABR	DHS	As	0.0259761
KYAFUS	DHS	As	0.0259761
KYAFUS	DHS	As	0.0259761
KYAFUS	DHS	As	0.0259761
KYAFUS	DHS	As	0.0259761
KYAFUS	DHS	As	0.0259761
SMWPO	DHS	As	0.0946828
SMWPO	DHS	As	0.104164
SMWPO	DHS	As	0.115853
SMWPO	DHS	As	0.0994884
SMWPO	DHS	As	0.111048
SMWPO	DHS	As	0.0887083
KANSDS	DHS	As	0.0259761
KANSDS	DHS	As	0.0259761
KANSDS	DHS	As	0.0259761
KANSDS	DHS	As	0.0865004
KISGS	LWS	As	0.261449
KISGS	LWS	As	0.242747
KISGS	LWS	As	0.176637
KISGS	LWS	As	0.199366
KISGS	LWS	As	0.125724
KISGS	LWS	As	0.189755
KISDS	LWS	As	0.0259761
KISDS	LWS	As	0.0259761
KISDS	LWS	As	0.0259761
KISDS	LWS	As	0.046757
KISDS	LWS	As	0.0259761
KISDS	LWS	As	0.0259761
KYABR	LWS	As	0.0259761
KYABR	LWS	As	0.0701354
KYABR	LWS	As	0.0646805
KYABR	LWS	As	0.0719538
KYABR	LWS	As	0.0894876
KYABR	LWS	As	0.0259761
KYAFUS	LWS	As	0.0533809
KYAFUS	LWS	As	0.0259761
KYAFUS	LWS	As	0.0259761
KYAFUS	LWS	As	0.0631219
KYAFUS	LWS	As	0.0259761
KYAFUS	LWS	As	0.0511729
SMWPO	LWS	As	0.105723
SMWPO	LWS	As	0.0642908
SMWPO	LWS	As	0.0681872
SMWPO	LWS	As	0.0787075
SMWPO	LWS	As	0.10897
SMWPO	LWS	As	0.0840326
KANSDS	LWS	As	0.0664988
KANSDS	LWS	As	0.068447
KANSDS	LWS	As	0.057537
KANSDS	LWS	As	0.0259761
KANSDS	LWS	As	0.0627322
KANSDS	LWS	As	0.0259761
KISGS	LWS	As	0.149752
KISGS	LWS	As	0.187547
KISGS	LWS	As	0.232226
KISGS	LWS	As	0.178196
KISGS	LWS	As	0.134166
KISGS	LWS	As	0.22833
KISDS	LWS	As	0.0259761
KISDS	LWS	As	0.0259761
KISDS	LWS	As	0.0259761
KISDS	LWS	As	0.0259761
KISDS	LWS	As	0.0548095
KISDS	LWS	As	0.0259761
KYABR	LWS	As	0.0785777
KYABR	LWS	As	0.0757203
KYABR	LWS	As	0.0667585
KYABR	LWS	As	0.0715641
KYABR	LWS	As	0.0831235
KYABR	LWS	As	0.0631219
KYAFUS	LWS	As	0.0259761
KYAFUS	LWS	As	0.0568876
KYAFUS	LWS	As	0.0649402
KYAFUS	LWS	As	0.0958518
KYAFUS	LWS	As	0.0259761
KYAFUS	LWS	As	0.0779283
SMWPO	LWS	As	0.105463
SMWPO	LWS	As	0.120139
SMWPO	LWS	As	0.106632
SMWPO	LWS	As	0.0894876
KANSDS	LWS	As	0.0776685
KANSDS	LWS	As	0.0841625
KANSDS	LWS	As	0.0715641
KANSDS	LWS	As	0.0606542
KANSDS	LWS	As	0.0639012
KANSDS	LWS	As	0.0959816
KISGS	LWS	As	0.297166
KISGS	LWS	As	0.27171
KISGS	LWS	As	0.241058
KISGS	LWS	As	0.274048
KISGS	LWS	As	0.324441
KISGS	LWS	As	0.240409
KISDS	LWS	As	0.0259761
KISDS	LWS	As	0.0259761
KISDS	LWS	As	0.0481856
KISDS	LWS	As	0.0259761
KISDS	LWS	As	0.0259761
KISDS	LWS	As	0.0259761
KYABR	LWS	As	0.0679275
KYABR	LWS	As	0.0663689
KYABR	LWS	As	0.0259761
KYABR	LWS	As	0.0259761
KYABR	LWS	As	0.0609139
KYABR	LWS	As	0.0259761
KYAFUS	LWS	As	0.0259761
KYAFUS	LWS	As	0.0454582
KYAFUS	LWS	As	0.0389641
KYAFUS	LWS	As	0.0259761
KYAFUS	LWS	As	0.058706
KYAFUS	LWS	As	0.0259761
SMWPO	LWS	As	0.0689665
SMWPO	LWS	As	0.10832
SMWPO	LWS	As	0.105982
SMWPO	LWS	As	0.0897474
SMWPO	LWS	As	0.125205
KANSDS	LWS	As	0.0574071
KANSDS	LWS	As	0.0726032
KANSDS	LWS	As	0.0580566
KANSDS	LWS	As	0.0805259
KANSDS	LWS	As	0.0620828
KANSDS	LWS	As	0.0693561
KISGS	LWS	As	0.154038
KISGS	LWS	As	0.0941633
KISGS	LWS	As	0.146115
KISGS	LWS	As	0.0805259
KISGS	LWS	As	0.0661091
KISGS	LWS	As	0.0731227
KISDS	LWS	As	0.0259761
KISDS	LWS	As	0.0259761
KISDS	LWS	As	0.0259761
KISDS	LWS	As	0.0481856
KISDS	LWS	As	0.0259761
KISDS	LWS	As	0.0259761
KYABR	LWS	As	0.126763
KYABR	LWS	As	0.0842924
KYABR	LWS	As	0.0763697
KYABR	LWS	As	0.0750709
KYABR	LWS	As	0.0835131
KYABR	LWS	As	0.0805259
KYAFUS	LWS	As	0.0528613
KYAFUS	LWS	As	0.0259761
KYAFUS	LWS	As	0.0259761
KYAFUS	LWS	As	0.0259761
KYAFUS	LWS	As	0.0259761
KYAFUS	LWS	As	0.0562382
SMWPO	LWS	As	0.0888382
SMWPO	LWS	As	0.104814
SMWPO	LWS	As	0.0570175
SMWPO	LWS	As	0.0772789
SMWPO	LWS	As	0.0820844
SMWPO	LWS	As	0.0701354
KANSDS	LWS	As	0.0910462
KANSDS	LWS	As	0.120789
KANSDS	LWS	As	0.0259761
KANSDS	LWS	As	0.0259761
KANSDS	LWS	As	0.0259761
KANSDS	LWS	As	0.0259761
KISGS	DCS	Cu	0.550308
KISGS	DCS	Cu	0.597931
KISGS	DCS	Cu	1.22496
KISGS	DCS	Cu	0.846628
KISGS	DCS	Cu	1.37048
KISGS	DCS	Cu	0.582057
KISDS	DCS	Cu	0.349234
KISDS	DCS	Cu	0.507977
KISDS	DCS	Cu	0.5556
KISDS	DCS	Cu	0.375691
KISDS	DCS	Cu	0.325423
KISDS	DCS	Cu	0.404794
KYABR	DCS	Cu	0.31484
KYABR	DCS	Cu	0.338651
KYABR	DCS	Cu	0.29632
KYABR	DCS	Cu	0.291028
KYABR	DCS	Cu	0.280446
KYABR	DCS	Cu	0.304257
KYAFUS	DCS	Cu	0.759319
KYAFUS	DCS	Cu	0.322777
KYAFUS	DCS	Cu	0.539725
KYAFUS	DCS	Cu	0.48152
KYAFUS	DCS	Cu	0.910125
KYAFUS	DCS	Cu	0.732862
SMWPO	DCS	Cu	5.82057
SMWPO	DCS	Cu	6.87885
SMWPO	DCS	Cu	5.29142
SMWPO	DCS	Cu	5.29142
SMWPO	DCS	Cu	5.82057
SMWPO	DCS	Cu	7.14342
KISGS	DCS	Cu	0.772548
KISGS	DCS	Cu	0.936582
KISGS	DCS	Cu	1.0821
KISGS	DCS	Cu	0.957748
KISGS	DCS	Cu	0.904834
KISGS	DCS	Cu	1.0477
KISDS	DCS	Cu	0.0608514
KISDS	DCS	Cu	0.0767257
KISDS	DCS	Cu	0.0740799
KISDS	DCS	Cu	0.0899542
KISDS	DCS	Cu	0.0978914
KISDS	DCS	Cu	0.134931
KYABR	DCS	Cu	0.505331
KYABR	DCS	Cu	1.05035
KYABR	DCS	Cu	0.492103
KYABR	DCS	Cu	0.439188
KYABR	DCS	Cu	0.375691
KYABR	DCS	Cu	0.793714
KYAFUS	DCS	Cu	1.62447
KYAFUS	DCS	Cu	1.59801
KYAFUS	DCS	Cu	1.1112
KYAFUS	DCS	Cu	1.1112
KYAFUS	DCS	Cu	1.53187
KYAFUS	DCS	Cu	1.53451
SMWPO	DCS	Cu	4.76228
SMWPO	DCS	Cu	4.49771
SMWPO	DCS	Cu	3.704
SMWPO	DCS	Cu	3.96857
SMWPO	DCS	Cu	3.17485
SMWPO	DCS	Cu	3.704
KANSDS	DCS	Cu	0.785777
KANSDS	DCS	Cu	0.793714
KANSDS	DCS	Cu	1.09532
KANSDS	DCS	Cu	0.791068
KANSDS	DCS	Cu	0.925999
KANSDS	DCS	Cu	0.825462
KISGS	DHS	Cu	0.910125
KISGS	DHS	Cu	1.05564
KISGS	DHS	Cu	1.09797
KISGS	DHS	Cu	1.04241
KISGS	DHS	Cu	1.14295
KISGS	DHS	Cu	1.0477
KISDS	DHS	Cu	0.0661428
KISDS	DHS	Cu	0.0793714
KISDS	DHS	Cu	0.0661428
KISDS	DHS	Cu	0.0952456
KISDS	DHS	Cu	0.100537
KISDS	DHS	Cu	0.121703
KYABR	DHS	Cu	0.383628
KYABR	DHS	Cu	0.412731
KYABR	DHS	Cu	0.523851
KYABR	DHS	Cu	0.460354
KYABR	DHS	Cu	0.40744
KYABR	DHS	Cu	0.457708
KYAFUS	DHS	Cu	1.46572
KYAFUS	DHS	Cu	1.59272
KYAFUS	DHS	Cu	1.43133
KYAFUS	DHS	Cu	1.29375
KYAFUS	DHS	Cu	1.33344
KYAFUS	DHS	Cu	1.35196
SMWPO	DHS	Cu	3.59552
SMWPO	DHS	Cu	3.67489
SMWPO	DHS	Cu	3.83628
KANSDS	DHS	Cu	0.928645
KANSDS	DHS	Cu	0.735508
KANSDS	DHS	Cu	0.830754
KANSDS	DHS	Cu	0.679948
KANSDS	DHS	Cu	0.806942
KANSDS	DHS	Cu	0.822817
KISGS	DHS	Cu	3.43943
KISGS	DHS	Cu	5.02685
KISGS	DHS	Cu	4.23579
KISGS	DHS	Cu	2.91028
KISGS	DHS	Cu	5.29142
KISGS	DHS	Cu	6.08514
KISDS	DHS	Cu	0.113766
KISDS	DHS	Cu	0.0952456
KISDS	DHS	Cu	0.105828
KISDS	DHS	Cu	0.105828
KISDS	DHS	Cu	0.0740799
KISDS	DHS	Cu	0.100537
KYABR	DHS	Cu	0.320131
KYABR	DHS	Cu	0.301611
KYABR	DHS	Cu	0.31484
KYABR	DHS	Cu	0.285737
KYABR	DHS	Cu	0.304257
KYABR	DHS	Cu	0.283091
KYAFUS	DHS	Cu	1.09797
KYAFUS	DHS	Cu	0.748737
KYAFUS	DHS	Cu	0.881022
KYAFUS	DHS	Cu	1.17734
KYAFUS	DHS	Cu	1.92872
KYAFUS	DHS	Cu	1.725
SMWPO	DHS	Cu	5.82057
SMWPO	DHS	Cu	5.556
SMWPO	DHS	Cu	5.556
SMWPO	DHS	Cu	5.29142
SMWPO	DHS	Cu	4.49771
KANSDS	DHS	Cu	0.59264
KANSDS	DHS	Cu	0.164034
KANSDS	DHS	Cu	0.201074
KANSDS	DHS	Cu	0.171971
KANSDS	DHS	Cu	0.224886
KANSDS	DHS	Cu	0.201074
KISGS	DHS	Cu	1.90978
KISGS	DHS	Cu	2.36082
KISGS	DHS	Cu	1.89036
KISGS	DHS	Cu	1.36037
KISGS	DHS	Cu	1.00378
KISGS	DHS	Cu	1.74519
KISDS	DHS	Cu	0.0946636
KISDS	DHS	Cu	0.0958806
KISDS	DHS	Cu	0.098394
KISDS	DHS	Cu	0.119957
KISDS	DHS	Cu	0.101622
KISDS	DHS	Cu	0.0919121
KYABR	DHS	Cu	0.452602
KYABR	DHS	Cu	0.362463
KYABR	DHS	Cu	0.350451
KYABR	DHS	Cu	0.375797
KYABR	DHS	Cu	0.347514
KYABR	DHS	Cu	0.383231
KYAFUS	DHS	Cu	2.26227
KYAFUS	DHS	Cu	1.95158
KYAFUS	DHS	Cu	1.89499
KYAFUS	DHS	Cu	1.68429
KYAFUS	DHS	Cu	1.75551
KYAFUS	DHS	Cu	1.57994
SMWPO	DHS	Cu	3.43585
SMWPO	DHS	Cu	4.68492
SMWPO	DHS	Cu	3.12707
SMWPO	DHS	Cu	4.99751
SMWPO	DHS	Cu	3.99175
SMWPO	DHS	Cu	4.12916
KANSDS	DHS	Cu	0.191391
KANSDS	DHS	Cu	0.163611
KANSDS	DHS	Cu	0.333942
KANSDS	DHS	Cu	0.49668
KANSDS	DHS	Cu	0.26428
KANSDS	DHS	Cu	0.285869
KISGS	DHS	Cu	3.07823
KISGS	DHS	Cu	1.77607
KISGS	DHS	Cu	0.878377
KISGS	DHS	Cu	1.0477
KISGS	DHS	Cu	1.56806
KISGS	DHS	Cu	0.544382
KISDS	DHS	Cu	0.106728
KISDS	DHS	Cu	0.112998
KISDS	DHS	Cu	0.0921766
KISDS	DHS	Cu	0.119427
KISDS	DHS	Cu	0.116438
KISDS	DHS	Cu	0.0958012
KYABR	DHS	Cu	0.457602
KYABR	DHS	Cu	0.48869
KYABR	DHS	Cu	0.385851
KYABR	DHS	Cu	0.511019
KYABR	DHS	Cu	0.374606
KYABR	DHS	Cu	0.455327
KYAFUS	DHS	Cu	1.59066
KYAFUS	DHS	Cu	0.876339
KYAFUS	DHS	Cu	1.36172
KYAFUS	DHS	Cu	1.27611
KYAFUS	DHS	Cu	1.13054
SMWPO	DHS	Cu	3.26248
SMWPO	DHS	Cu	2.82456
SMWPO	DHS	Cu	3.0545
SMWPO	DHS	Cu	2.7013
SMWPO	DHS	Cu	4.13673
SMWPO	DHS	Cu	3.80046
KANSDS	DHS	Cu	0.177607
KANSDS	DHS	Cu	0.147604
KANSDS	DHS	Cu	0.108527
KANSDS	DHS	Cu	0.130222
KISGS	LWS	Cu	0.614969
KISGS	LWS	Cu	0.453925
KISGS	LWS	Cu	0.995238
KISGS	LWS	Cu	0.634733
KISGS	LWS	Cu	0.641929
KISGS	LWS	Cu	0.3922
KISDS	LWS	Cu	0.104955
KISDS	LWS	Cu	0.116173
KISDS	LWS	Cu	0.107892
KISDS	LWS	Cu	0.180676
KISDS	LWS	Cu	0.136783
KISDS	LWS	Cu	0.145937
KYABR	LWS	Cu	0.356377
KYABR	LWS	Cu	0.307405
KYABR	LWS	Cu	0.33246
KYABR	LWS	Cu	0.399397
KYABR	LWS	Cu	0.409927
KYABR	LWS	Cu	0.291002
KYAFUS	LWS	Cu	1.13308
KYAFUS	LWS	Cu	0.981824
KYAFUS	LWS	Cu	1.59653
KYAFUS	LWS	Cu	0.991983
KYAFUS	LWS	Cu	1.39961
KYAFUS	LWS	Cu	1.04196
SMWPO	LWS	Cu	3.42435
SMWPO	LWS	Cu	3.03897
SMWPO	LWS	Cu	2.59044
SMWPO	LWS	Cu	2.89872
SMWPO	LWS	Cu	2.87891
SMWPO	LWS	Cu	2.93444
KANSDS	LWS	Cu	0.281504
KANSDS	LWS	Cu	0.138318
KANSDS	LWS	Cu	0.11612
KANSDS	LWS	Cu	0.122946
KANSDS	LWS	Cu	0.127285
KANSDS	LWS	Cu	0.118184
KISGS	LWS	Cu	0.284864
KISGS	LWS	Cu	1.31585
KISGS	LWS	Cu	1.89383
KISGS	LWS	Cu	0.687779
KISGS	LWS	Cu	0.320052
KISGS	LWS	Cu	2.20578
KISDS	LWS	Cu	0.100061
KISDS	LWS	Cu	0.0835251
KISDS	LWS	Cu	0.0642114
KISDS	LWS	Cu	0.054581
KISDS	LWS	Cu	0.0570945
KISDS	LWS	Cu	0.0852713
KYABR	LWS	Cu	0.301241
KYABR	LWS	Cu	0.213959
KYABR	LWS	Cu	0.18647
KYABR	LWS	Cu	0.203746
KYABR	LWS	Cu	0.189565
KYABR	LWS	Cu	0.219012
KYAFUS	LWS	Cu	0.381141
KYAFUS	LWS	Cu	1.53951
KYAFUS	LWS	Cu	1.40043
KYAFUS	LWS	Cu	1.88973
KYAFUS	LWS	Cu	1.18665
KYAFUS	LWS	Cu	1.59666
SMWPO	LWS	Cu	6.35826
SMWPO	LWS	Cu	7.0926
SMWPO	LWS	Cu	6.0908
SMWPO	LWS	Cu	5.77122
KANSDS	LWS	Cu	0.143821
KANSDS	LWS	Cu	0.273434
KANSDS	LWS	Cu	0.915681
KANSDS	LWS	Cu	0.18557
KANSDS	LWS	Cu	0.168056
KANSDS	LWS	Cu	1.20271
KISGS	LWS	Cu	0.379448
KISGS	LWS	Cu	1.2369
KISGS	LWS	Cu	0.844776
KISGS	LWS	Cu	2.4703
KISGS	LWS	Cu	0.443951
KISGS	LWS	Cu	0.409847
KISDS	LWS	Cu	0.0663016
KISDS	LWS	Cu	0.0385216
KISDS	LWS	Cu	0.0787099
KISDS	LWS	Cu	0.0963833
KISDS	LWS	Cu	0.237929
KISDS	LWS	Cu	0.0576501
KYABR	LWS	Cu	0.204196
KYABR	LWS	Cu	0.157711
KYABR	LWS	Cu	0.169484
KYABR	LWS	Cu	0.13935
KYABR	LWS	Cu	0.154166
KYABR	LWS	Cu	0.167897
KYAFUS	LWS	Cu	1.52753
KYAFUS	LWS	Cu	0.955155
KYAFUS	LWS	Cu	2.12715
KYAFUS	LWS	Cu	2.62455
KYAFUS	LWS	Cu	1.69011
KYAFUS	LWS	Cu	1.73731
SMWPO	LWS	Cu	6.8102
SMWPO	LWS	Cu	6.23795
SMWPO	LWS	Cu	6.72585
SMWPO	LWS	Cu	6.47551
SMWPO	LWS	Cu	5.95031
KANSDS	LWS	Cu	0.158928
KANSDS	LWS	Cu	0.187978
KANSDS	LWS	Cu	0.144535
KANSDS	LWS	Cu	0.14136
KANSDS	LWS	Cu	0.112972
KANSDS	LWS	Cu	0.164722
KISGS	LWS	Cu	0.386883
KISGS	LWS	Cu	0.306082
KISGS	LWS	Cu	0.313385
KISGS	LWS	Cu	0.228828
KISGS	LWS	Cu	0.198084
KISGS	LWS	Cu	0.218324
KISDS	LWS	Cu	0.140514
KISDS	LWS	Cu	0.135222
KISDS	LWS	Cu	0.0911448
KISDS	LWS	Cu	0.0728894
KISDS	LWS	Cu	0.245601
KISDS	LWS	Cu	0.147737
KYABR	LWS	Cu	0.312326
KYABR	LWS	Cu	0.282483
KYABR	LWS	Cu	0.309416
KYABR	LWS	Cu	0.269254
KYABR	LWS	Cu	0.299892
KYABR	LWS	Cu	0.33545
KYAFUS	LWS	Cu	0.688838
KYAFUS	LWS	Cu	0.631055
KYAFUS	LWS	Cu	0.915443
KYAFUS	LWS	Cu	0.944466
KYAFUS	LWS	Cu	0.587745
KYAFUS	LWS	Cu	0.830066
SMWPO	LWS	Cu	1.17888
SMWPO	LWS	Cu	1.32254
SMWPO	LWS	Cu	1.04884
SMWPO	LWS	Cu	1.24245
SMWPO	LWS	Cu	1.15112
SMWPO	LWS	Cu	1.17401
KANSDS	LWS	Cu	0.124772
KANSDS	LWS	Cu	0.147472
KANSDS	LWS	Cu	0.117549
KANSDS	LWS	Cu	0.135672
KANSDS	LWS	Cu	0.261449
KANSDS	LWS	Cu	0.213562
KISGS	DCS	Pb	0.0132286
KISGS	DCS	Pb	0.0132286
KISGS	DCS	Pb	0.0132286
KISGS	DCS	Pb	0.0132286
KISGS	DCS	Pb	0.0132286
KISGS	DCS	Pb	0.0132286
KISDS	DCS	Pb	0.0846628
KISDS	DCS	Pb	0.0634971
KISDS	DCS	Pb	0.0582057
KISDS	DCS	Pb	0.0634971
KISDS	DCS	Pb	0.0476228
KISDS	DCS	Pb	0.0793714
KYABR	DCS	Pb	0.0423314
KYABR	DCS	Pb	0.03704
KYABR	DCS	Pb	0.0476228
KYABR	DCS	Pb	0.0582057
KYABR	DCS	Pb	0.03704
KYABR	DCS	Pb	0.0317485
KYAFUS	DCS	Pb	0.0423314
KYAFUS	DCS	Pb	0.03704
KYAFUS	DCS	Pb	0.0476228
KYAFUS	DCS	Pb	0.0582057
KYAFUS	DCS	Pb	0.03704
KYAFUS	DCS	Pb	0.0317485
SMWPO	DCS	Pb	0.0132286
SMWPO	DCS	Pb	0.0132286
SMWPO	DCS	Pb	0.0132286
SMWPO	DCS	Pb	0.0132286
SMWPO	DCS	Pb	0.0132286
SMWPO	DCS	Pb	0.0132286
KISGS	DCS	Pb	0.0132286
KISGS	DCS	Pb	0.0132286
KISGS	DCS	Pb	0.0132286
KISGS	DCS	Pb	0.0132286
KISGS	DCS	Pb	0.0132286
KISGS	DCS	Pb	0.0132286
KISDS	DCS	Pb	0.0529142
KISDS	DCS	Pb	0.0423314
KISDS	DCS	Pb	0.0317485
KISDS	DCS	Pb	0.03704
KISDS	DCS	Pb	0.0476228
KISDS	DCS	Pb	0.03704
KYABR	DCS	Pb	0.0476228
KYABR	DCS	Pb	0.0529142
KYABR	DCS	Pb	0.0423314
KYABR	DCS	Pb	0.0476228
KYABR	DCS	Pb	0.0476228
KYABR	DCS	Pb	0.0423314
KYAFUS	DCS	Pb	0.0132286
KYAFUS	DCS	Pb	0.0132286
KYAFUS	DCS	Pb	0.0132286
KYAFUS	DCS	Pb	0.0132286
KYAFUS	DCS	Pb	0.0132286
KYAFUS	DCS	Pb	0.0132286
SMWPO	DCS	Pb	0.0423314
SMWPO	DCS	Pb	0.0317485
SMWPO	DCS	Pb	0.0317485
SMWPO	DCS	Pb	0.0264571
SMWPO	DCS	Pb	0.03704
SMWPO	DCS	Pb	0.0476228
KANSDS	DCS	Pb	0.0529142
KANSDS	DCS	Pb	0.0634971
KANSDS	DCS	Pb	0.0529142
KANSDS	DCS	Pb	0.0582057
KANSDS	DCS	Pb	0.0793714
KANSDS	DCS	Pb	0.0899542
KISGS	DHS	Pb	0.0132286
KISGS	DHS	Pb	0.0132286
KISGS	DHS	Pb	0.0132286
KISGS	DHS	Pb	0.0132286
KISGS	DHS	Pb	0.0132286
KISGS	DHS	Pb	0.0132286
KISDS	DHS	Pb	0.03704
KISDS	DHS	Pb	0.0211657
KISDS	DHS	Pb	0.0317485
KISDS	DHS	Pb	0.0423314
KISDS	DHS	Pb	0.0476228
KISDS	DHS	Pb	0.03704
KYABR	DHS	Pb	0.0317485
KYABR	DHS	Pb	0.0423314
KYABR	DHS	Pb	0.0476228
KYABR	DHS	Pb	0.0582057
KYABR	DHS	Pb	0.03704
KYABR	DHS	Pb	0.0529142
KYAFUS	DHS	Pb	0.0132286
KYAFUS	DHS	Pb	0.0132286
KYAFUS	DHS	Pb	0.0132286
KYAFUS	DHS	Pb	0.0132286
KYAFUS	DHS	Pb	0.0132286
KYAFUS	DHS	Pb	0.0132286
SMWPO	DHS	Pb	0.0476228
SMWPO	DHS	Pb	0.0317485
SMWPO	DHS	Pb	0.0476228
KANSDS	DHS	Pb	0.0476228
KANSDS	DHS	Pb	0.0687885
KANSDS	DHS	Pb	0.0634971
KANSDS	DHS	Pb	0.0582057
KANSDS	DHS	Pb	0.0740799
KANSDS	DHS	Pb	0.0952456
KISGS	DHS	Pb	0.0132286
KISGS	DHS	Pb	0.0132286
KISGS	DHS	Pb	0.0132286
KISGS	DHS	Pb	0.0132286
KISGS	DHS	Pb	0.0132286
KISGS	DHS	Pb	0.0132286
KISDS	DHS	Pb	0.0423314
KISDS	DHS	Pb	0.03704
KISDS	DHS	Pb	0.0476228
KISDS	DHS	Pb	0.0582057
KISDS	DHS	Pb	0.0317485
KISDS	DHS	Pb	0.0423314
KYABR	DHS	Pb	0.0529142
KYABR	DHS	Pb	0.0423314
KYABR	DHS	Pb	0.03704
KYABR	DHS	Pb	0.0582057
KYABR	DHS	Pb	0.0529142
KYABR	DHS	Pb	0.0476228
KYAFUS	DHS	Pb	0.0132286
KYAFUS	DHS	Pb	0.0132286
KYAFUS	DHS	Pb	0.0132286
KYAFUS	DHS	Pb	0.0132286
KYAFUS	DHS	Pb	0.0132286
KYAFUS	DHS	Pb	0.0132286
SMWPO	DHS	Pb	0.03704
SMWPO	DHS	Pb	0.0476228
SMWPO	DHS	Pb	0.0423314
SMWPO	DHS	Pb	0.03704
SMWPO	DHS	Pb	0.0317485
KANSDS	DHS	Pb	0.0687885
KANSDS	DHS	Pb	0.0582057
KANSDS	DHS	Pb	0.0634971
KANSDS	DHS	Pb	0.0952456
KANSDS	DHS	Pb	0.100537
KANSDS	DHS	Pb	0.0529142
KISGS	DHS	Pb	0.0132286
KISGS	DHS	Pb	0.0132286
KISGS	DHS	Pb	0.0132286
KISGS	DHS	Pb	0.0132286
KISGS	DHS	Pb	0.0132286
KISGS	DHS	Pb	0.0132286
KISDS	DHS	Pb	0.0132286
KISDS	DHS	Pb	0.0132286
KISDS	DHS	Pb	0.0132286
KISDS	DHS	Pb	0.0132286
KISDS	DHS	Pb	0.0132286
KISDS	DHS	Pb	0.0132286
KYABR	DHS	Pb	0.0132286
KYABR	DHS	Pb	0.0132286
KYABR	DHS	Pb	0.0132286
KYABR	DHS	Pb	0.0132286
KYABR	DHS	Pb	0.0132286
KYABR	DHS	Pb	0.0132286
KYAFUS	DHS	Pb	0.0132286
KYAFUS	DHS	Pb	0.0132286
KYAFUS	DHS	Pb	0.0132286
KYAFUS	DHS	Pb	0.0132286
KYAFUS	DHS	Pb	0.0132286
KYAFUS	DHS	Pb	0.0132286
SMWPO	DHS	Pb	0.0132286
SMWPO	DHS	Pb	0.0132286
SMWPO	DHS	Pb	0.0132286
SMWPO	DHS	Pb	0.0132286
SMWPO	DHS	Pb	0.0132286
SMWPO	DHS	Pb	0.0132286
KANSDS	DHS	Pb	0.0132286
KANSDS	DHS	Pb	0.0132286
KANSDS	DHS	Pb	0.0132286
KANSDS	DHS	Pb	0.0132286
KANSDS	DHS	Pb	0.0132286
KANSDS	DHS	Pb	0.0132286
KISGS	DHS	Pb	0.0132286
KISGS	DHS	Pb	0.0132286
KISGS	DHS	Pb	0.0132286
KISGS	DHS	Pb	0.0132286
KISGS	DHS	Pb	0.0132286
KISGS	DHS	Pb	0.0132286
KISDS	DHS	Pb	0.0132286
KISDS	DHS	Pb	0.0132286
KISDS	DHS	Pb	0.0132286
KISDS	DHS	Pb	0.0132286
KISDS	DHS	Pb	0.0132286
KISDS	DHS	Pb	0.0132286
KYABR	DHS	Pb	0.0456121
KYABR	DHS	Pb	0.0132286
KYABR	DHS	Pb	0.0378337
KYABR	DHS	Pb	0.0132286
KYABR	DHS	Pb	0.0132286
KYABR	DHS	Pb	0.0515385
KYAFUS	DHS	Pb	0.0132286
KYAFUS	DHS	Pb	0.0132286
KYAFUS	DHS	Pb	0.0132286
KYAFUS	DHS	Pb	0.0132286
KYAFUS	DHS	Pb	0.0132286
SMWPO	DHS	Pb	0.0132286
SMWPO	DHS	Pb	0.0132286
SMWPO	DHS	Pb	0.0132286
SMWPO	DHS	Pb	0.0132286
SMWPO	DHS	Pb	0.0132286
SMWPO	DHS	Pb	0.0132286
KANSDS	DHS	Pb	0.0385745
KANSDS	DHS	Pb	0.0559833
KANSDS	DHS	Pb	0.0503215
KANSDS	DHS	Pb	0.0469349
KISGS	LWS	Pb	0.0132286
KISGS	LWS	Pb	0.0132286
KISGS	LWS	Pb	0.0132286
KISGS	LWS	Pb	0.0132286
KISGS	LWS	Pb	0.0132286
KISGS	LWS	Pb	0.0132286
KISDS	LWS	Pb	0.0132286
KISDS	LWS	Pb	0.0132286
KISDS	LWS	Pb	0.0132286
KISDS	LWS	Pb	0.0132286
KISDS	LWS	Pb	0.0132286
KISDS	LWS	Pb	0.0132286
KYABR	LWS	Pb	0.0132286
KYABR	LWS	Pb	0.0132286
KYABR	LWS	Pb	0.0132286
KYABR	LWS	Pb	0.0132286
KYABR	LWS	Pb	0.0132286
KYABR	LWS	Pb	0.0386803
KYAFUS	LWS	Pb	0.0132286
KYAFUS	LWS	Pb	0.0132286
KYAFUS	LWS	Pb	0.0132286
KYAFUS	LWS	Pb	0.0132286
KYAFUS	LWS	Pb	0.0348705
KYAFUS	LWS	Pb	0.0158743
SMWPO	LWS	Pb	0.0132286
SMWPO	LWS	Pb	0.0132286
SMWPO	LWS	Pb	0.0132286
SMWPO	LWS	Pb	0.0132286
SMWPO	LWS	Pb	0.0132286
SMWPO	LWS	Pb	0.0132286
KANSDS	LWS	Pb	0.0446596
KANSDS	LWS	Pb	0.0471995
KANSDS	LWS	Pb	0.0575707
KANSDS	LWS	Pb	0.0634971
KANSDS	LWS	Pb	0.0443951
KANSDS	LWS	Pb	0.0540784
KISGS	LWS	Pb	0.0132286
KISGS	LWS	Pb	0.0132286
KISGS	LWS	Pb	0.0132286
KISGS	LWS	Pb	0.0132286
KISGS	LWS	Pb	0.0132286
KISGS	LWS	Pb	0.0132286
KISDS	LWS	Pb	0.0132286
KISDS	LWS	Pb	0.0132286
KISDS	LWS	Pb	0.0132286
KISDS	LWS	Pb	0.0132286
KISDS	LWS	Pb	0.0132286
KISDS	LWS	Pb	0.0132286
KYABR	LWS	Pb	0.0243406
KYABR	LWS	Pb	0.0442363
KYABR	LWS	Pb	0.0251872
KYABR	LWS	Pb	0.0364579
KYABR	LWS	Pb	0.0495277
KYABR	LWS	Pb	0.0430193
KYAFUS	LWS	Pb	0.0132286
KYAFUS	LWS	Pb	0.0132286
KYAFUS	LWS	Pb	0.0132286
KYAFUS	LWS	Pb	0.0132286
KYAFUS	LWS	Pb	0.0132286
KYAFUS	LWS	Pb	0.0132286
SMWPO	LWS	Pb	0.0132286
SMWPO	LWS	Pb	0.0132286
SMWPO	LWS	Pb	0.0238114
SMWPO	LWS	Pb	0.0132286
KANSDS	LWS	Pb	0.0360875
KANSDS	LWS	Pb	0.0361404
KANSDS	LWS	Pb	0.042596
KANSDS	LWS	Pb	0.0560362
KANSDS	LWS	Pb	0.0383628
KANSDS	LWS	Pb	0.0132286
KISGS	LWS	Pb	0.0132286
KISGS	LWS	Pb	0.0132286
KISGS	LWS	Pb	0.0270921
KISGS	LWS	Pb	0.0306903
KISGS	LWS	Pb	0.0269863
KISGS	LWS	Pb	0.0132286
KISDS	LWS	Pb	0.0132286
KISDS	LWS	Pb	0.0290499
KISDS	LWS	Pb	0.0132286
KISDS	LWS	Pb	0.0313252
KISDS	LWS	Pb	0.0132286
KISDS	LWS	Pb	0.0132286
KYABR	LWS	Pb	0.029632
KYABR	LWS	Pb	0.0132286
KYABR	LWS	Pb	0.0432309
KYABR	LWS	Pb	0.0386274
KYABR	LWS	Pb	0.0132286
KYABR	LWS	Pb	0.0310077
KYAFUS	LWS	Pb	0.0132286
KYAFUS	LWS	Pb	0.0132286
KYAFUS	LWS	Pb	0.0132286
KYAFUS	LWS	Pb	0.0132286
KYAFUS	LWS	Pb	0.0132286
KYAFUS	LWS	Pb	0.0132286
SMWPO	LWS	Pb	0.0132286
SMWPO	LWS	Pb	0.0132286
SMWPO	LWS	Pb	0.0132286
SMWPO	LWS	Pb	0.0132286
SMWPO	LWS	Pb	0.0132286
KANSDS	LWS	Pb	0.0383099
KANSDS	LWS	Pb	0.0400032
KANSDS	LWS	Pb	0.0500569
KANSDS	LWS	Pb	0.0492632
KANSDS	LWS	Pb	0.0531259
KANSDS	LWS	Pb	0.040744
KISGS	LWS	Pb	0.0350821
KISGS	LWS	Pb	0.0324364
KISGS	LWS	Pb	0.0287854
KISGS	LWS	Pb	0.030214
KISGS	LWS	Pb	0.0280446
KISGS	LWS	Pb	0.0266688
KISDS	LWS	Pb	0.0511681
KISDS	LWS	Pb	0.0240231
KISDS	LWS	Pb	0.0218007
KISDS	LWS	Pb	0.0217478
KISDS	LWS	Pb	0.0274096
KISDS	LWS	Pb	0.0189433
KYABR	LWS	Pb	0.0230706
KYABR	LWS	Pb	0.0301082
KYABR	LWS	Pb	0.0312723
KYABR	LWS	Pb	0.0267746
KYABR	LWS	Pb	0.0282562
KYABR	LWS	Pb	0.0204778
KYAFUS	LWS	Pb	0.0248697
KYAFUS	LWS	Pb	0.0268804
KYAFUS	LWS	Pb	0.0278329
KYAFUS	LWS	Pb	0.0267746
KYAFUS	LWS	Pb	0.0272508
KYAFUS	LWS	Pb	0.0268804
SMWPO	LWS	Pb	0.0268804
SMWPO	LWS	Pb	0.0296849
SMWPO	LWS	Pb	0.0276742
SMWPO	LWS	Pb	0.0281504
SMWPO	LWS	Pb	0.0273038
SMWPO	LWS	Pb	0.0280446
KANSDS	LWS	Pb	0.0197899
KANSDS	LWS	Pb	0.0416964
KANSDS	LWS	Pb	0.0356642
KANSDS	LWS	Pb	0.0190491
KANSDS	LWS	Pb	0.0171971
KANSDS	LWS	Pb	0.0180967
KISGS	DCS	Zn	0.0168553
KISGS	DCS	Zn	0.0168553
KISGS	DCS	Zn	0.0216711
KISGS	DCS	Zn	0.024079
KISGS	DCS	Zn	0.0325066
KISGS	DCS	Zn	0.022875
KISDS	DCS	Zn	0.0397303
KISDS	DCS	Zn	0.0409342
KISDS	DCS	Zn	0.0541777
KISDS	DCS	Zn	0.092704
KISDS	DCS	Zn	0.04575
KISDS	DCS	Zn	0.0373224
KYABR	DCS	Zn	0.0842763
KYABR	DCS	Zn	0.0770527
KYABR	DCS	Zn	0.069829
KYABR	DCS	Zn	0.0878882
KYABR	DCS	Zn	0.0770527
KYABR	DCS	Zn	0.0854803
KYAFUS	DCS	Zn	0.0385263
KYAFUS	DCS	Zn	0.0481579
KYAFUS	DCS	Zn	0.0481579
KYAFUS	DCS	Zn	0.0481579
KYAFUS	DCS	Zn	0.0481579
KYAFUS	DCS	Zn	0.0493619
SMWPO	DCS	Zn	0.00421382
SMWPO	DCS	Zn	0.00421382
SMWPO	DCS	Zn	0.00421382
SMWPO	DCS	Zn	0.00421382
SMWPO	DCS	Zn	0.00421382
SMWPO	DCS	Zn	0.00421382
KISGS	DCS	Zn	0.0288947
KISGS	DCS	Zn	0.046954
KISGS	DCS	Zn	0.0288947
KISGS	DCS	Zn	0.0397303
KISGS	DCS	Zn	0.0180592
KISGS	DCS	Zn	0.0421382
KISDS	DCS	Zn	0.0373224
KISDS	DCS	Zn	0.0349145
KISDS	DCS	Zn	0.0337105
KISDS	DCS	Zn	0.0300987
KISDS	DCS	Zn	0.0577895
KISDS	DCS	Zn	0.0493619
KYABR	DCS	Zn	0.0493619
KYABR	DCS	Zn	0.0553816
KYABR	DCS	Zn	0.0565855
KYABR	DCS	Zn	0.0493619
KYABR	DCS	Zn	0.0577895
KYABR	DCS	Zn	0.0541777
KYAFUS	DCS	Zn	0.0385263
KYAFUS	DCS	Zn	0.0650132
KYAFUS	DCS	Zn	0.0589934
KYAFUS	DCS	Zn	0.0674211
KYAFUS	DCS	Zn	0.0626053
KYAFUS	DCS	Zn	0.0915
SMWPO	DCS	Zn	0.0999277
SMWPO	DCS	Zn	0.156513
SMWPO	DCS	Zn	0.105947
SMWPO	DCS	Zn	0.113171
SMWPO	DCS	Zn	0.107151
SMWPO	DCS	Zn	0.120395
KANSDS	DCS	Zn	0.0541777
KANSDS	DCS	Zn	0.0734408
KANSDS	DCS	Zn	0.0626053
KANSDS	DCS	Zn	0.0577895
KANSDS	DCS	Zn	0.0650132
KANSDS	DCS	Zn	0.0758487
KISGS	DHS	Zn	0.0168553
KISGS	DHS	Zn	0.0216711
KISGS	DHS	Zn	0.0252829
KISGS	DHS	Zn	0.0156513
KISGS	DHS	Zn	0.0132434
KISGS	DHS	Zn	0.0168553
KISDS	DHS	Zn	0.0349145
KISDS	DHS	Zn	0.0385263
KISDS	DHS	Zn	0.0300987
KISDS	DHS	Zn	0.0421382
KISDS	DHS	Zn	0.0589934
KISDS	DHS	Zn	0.0553816
KYABR	DHS	Zn	0.0481579
KYABR	DHS	Zn	0.046954
KYABR	DHS	Zn	0.0505658
KYABR	DHS	Zn	0.046954
KYABR	DHS	Zn	0.0481579
KYABR	DHS	Zn	0.04575
KYAFUS	DHS	Zn	0.0541777
KYAFUS	DHS	Zn	0.0734408
KYAFUS	DHS	Zn	0.069829
KYAFUS	DHS	Zn	0.0770527
KYAFUS	DHS	Zn	0.0481579
KYAFUS	DHS	Zn	0.101132
SMWPO	DHS	Zn	0.142066
SMWPO	DHS	Zn	0.145678
SMWPO	DHS	Zn	0.158921
KANSDS	DHS	Zn	0.0565855
KANSDS	DHS	Zn	0.0674211
KANSDS	DHS	Zn	0.0505658
KANSDS	DHS	Zn	0.069829
KANSDS	DHS	Zn	0.0662171
KANSDS	DHS	Zn	0.0734408
KISGS	DHS	Zn	0.00421382
KISGS	DHS	Zn	0.00421382
KISGS	DHS	Zn	0.00421382
KISGS	DHS	Zn	0.00421382
KISGS	DHS	Zn	0.00421382
KISGS	DHS	Zn	0.00421382
KISDS	DHS	Zn	0.0373224
KISDS	DHS	Zn	0.0734408
KISDS	DHS	Zn	0.0782566
KISDS	DHS	Zn	0.0577895
KISDS	DHS	Zn	0.0409342
KISDS	DHS	Zn	0.0529737
KYABR	DHS	Zn	0.0722369
KYABR	DHS	Zn	0.0854803
KYABR	DHS	Zn	0.0782566
KYABR	DHS	Zn	0.0541777
KYABR	DHS	Zn	0.0746448
KYABR	DHS	Zn	0.0674211
KYAFUS	DHS	Zn	0.04575
KYAFUS	DHS	Zn	0.0349145
KYAFUS	DHS	Zn	0.0313026
KYAFUS	DHS	Zn	0.0300987
KYAFUS	DHS	Zn	0.0361184
KYAFUS	DHS	Zn	0.0445461
SMWPO	DHS	Zn	0.138454
SMWPO	DHS	Zn	0.124007
SMWPO	DHS	Zn	0.161329
SMWPO	DHS	Zn	0.120395
SMWPO	DHS	Zn	0.101132
KANSDS	DHS	Zn	0.0614013
KANSDS	DHS	Zn	0.0650132
KANSDS	DHS	Zn	0.0349145
KANSDS	DHS	Zn	0.046954
KANSDS	DHS	Zn	0.0975198
KANSDS	DHS	Zn	0.0337105
KISGS	DHS	Zn	0.0288466
KISGS	DHS	Zn	0.0433782
KISGS	DHS	Zn	0.0380448
KISGS	DHS	Zn	0.0348061
KISGS	DHS	Zn	0.0287984
KISGS	DHS	Zn	0.0283409
KISDS	DHS	Zn	0.0422706
KISDS	DHS	Zn	0.034469
KISDS	DHS	Zn	0.0461112
KISDS	DHS	Zn	0.0535516
KISDS	DHS	Zn	0.036913
KISDS	DHS	Zn	0.048495
KYABR	DHS	Zn	0.107777
KYABR	DHS	Zn	0.103696
KYABR	DHS	Zn	0.113219
KYABR	DHS	Zn	0.114917
KYABR	DHS	Zn	0.0941608
KYABR	DHS	Zn	0.101216
KYAFUS	DHS	Zn	0.0322778
KYAFUS	DHS	Zn	0.0337346
KYAFUS	DHS	Zn	0.036913
KYAFUS	DHS	Zn	0.0352275
KYAFUS	DHS	Zn	0.0423428
KYAFUS	DHS	Zn	0.0360582
SMWPO	DHS	Zn	0.10903
SMWPO	DHS	Zn	0.101926
SMWPO	DHS	Zn	0.102962
SMWPO	DHS	Zn	0.0998193
SMWPO	DHS	Zn	0.116036
SMWPO	DHS	Zn	0.106224
KANSDS	DHS	Zn	0.0624729
KANSDS	DHS	Zn	0.0589573
KANSDS	DHS	Zn	0.101914
KANSDS	DHS	Zn	0.0704189
KANSDS	DHS	Zn	0.0814471
KANSDS	DHS	Zn	0.0811461
KISGS	DHS	Zn	0.0609679
KISGS	DHS	Zn	0.0370816
KISGS	DHS	Zn	0.0605947
KISGS	DHS	Zn	0.0547194
KISGS	DHS	Zn	0.0405249
KISGS	DHS	Zn	0.0683963
KISDS	DHS	Zn	0.0331206
KISDS	DHS	Zn	0.0410787
KISDS	DHS	Zn	0.0417529
KISDS	DHS	Zn	0.0380929
KISDS	DHS	Zn	0.0353359
KISDS	DHS	Zn	0.0435588
KYABR	DHS	Zn	0.042692
KYABR	DHS	Zn	0.0444618
KYABR	DHS	Zn	0.0444016
KYABR	DHS	Zn	0.0440404
KYABR	DHS	Zn	0.0397905
KYABR	DHS	Zn	0.0443534
KYAFUS	DHS	Zn	0.045148
KYAFUS	DHS	Zn	0.0467734
KYAFUS	DHS	Zn	0.0364917
KYAFUS	DHS	Zn	0.0308933
KYAFUS	DHS	Zn	0.032314
SMWPO	DHS	Zn	0.224946
SMWPO	DHS	Zn	0.214062
SMWPO	DHS	Zn	0.198471
SMWPO	DHS	Zn	0.208825
SMWPO	DHS	Zn	0.214074
SMWPO	DHS	Zn	0.230014
KANSDS	DHS	Zn	0.0315314
KANSDS	DHS	Zn	0.0367445
KANSDS	DHS	Zn	0.0387671
KANSDS	DHS	Zn	0.0350228
KISGS	LWS	Zn	0.0410546
KISGS	LWS	Zn	0.0546592
KISGS	LWS	Zn	0.0565855
KISGS	LWS	Zn	0.0678063
KISGS	LWS	Zn	0.0511317
KISGS	LWS	Zn	0.0493137
KISDS	LWS	Zn	0.0334577
KISDS	LWS	Zn	0.0330122
KISDS	LWS	Zn	0.0349386
KISDS	LWS	Zn	0.0323862
KISDS	LWS	Zn	0.0367445
KISDS	LWS	Zn	0.0304599
KYABR	LWS	Zn	0.035384
KYABR	LWS	Zn	0.0430773
KYABR	LWS	Zn	0.0422465
KYABR	LWS	Zn	0.0444498
KYABR	LWS	Zn	0.0637611
KYABR	LWS	Zn	0.0388153
KYAFUS	LWS	Zn	0.0361786
KYAFUS	LWS	Zn	0.0371659
KYAFUS	LWS	Zn	0.0352155
KYAFUS	LWS	Zn	0.0371659
KYAFUS	LWS	Zn	0.0297255
KYAFUS	LWS	Zn	0.0354081
SMWPO	LWS	Zn	0.198182
SMWPO	LWS	Zn	0.204755
SMWPO	LWS	Zn	0.200903
SMWPO	LWS	Zn	0.206272
SMWPO	LWS	Zn	0.203311
SMWPO	LWS	Zn	0.195509
KANSDS	LWS	Zn	0.0317481
KANSDS	LWS	Zn	0.0798699
KANSDS	LWS	Zn	0.0358295
KANSDS	LWS	Zn	0.0448109
KANSDS	LWS	Zn	0.0280038
KANSDS	LWS	Zn	0.028678
KISGS	LWS	Zn	0.0355405
KISGS	LWS	Zn	0.0571996
KISGS	LWS	Zn	0.0500361
KISGS	LWS	Zn	0.027438
KISGS	LWS	Zn	0.0498555
KISGS	LWS	Zn	0.0704911
KISDS	LWS	Zn	0.0381772
KISDS	LWS	Zn	0.0379605
KISDS	LWS	Zn	0.0204551
KISDS	LWS	Zn	0.0403202
KISDS	LWS	Zn	0.0192993
KISDS	LWS	Zn	0.0303154
KYABR	LWS	Zn	0.0681675
KYABR	LWS	Zn	0.0743558
KYABR	LWS	Zn	0.0611846
KYABR	LWS	Zn	0.0712256
KYABR	LWS	Zn	0.0734047
KYABR	LWS	Zn	0.0621719
KYAFUS	LWS	Zn	0.0306886
KYAFUS	LWS	Zn	0.0306044
KYAFUS	LWS	Zn	0.0271249
KYAFUS	LWS	Zn	0.0389718
KYAFUS	LWS	Zn	0.0614977
KYAFUS	LWS	Zn	0.0383337
SMWPO	LWS	Zn	0.116879
SMWPO	LWS	Zn	0.118035
SMWPO	LWS	Zn	0.104214
SMWPO	LWS	Zn	0.101071
KANSDS	LWS	Zn	0.0341801
KANSDS	LWS	Zn	0.0339754
KANSDS	LWS	Zn	0.0384541
KANSDS	LWS	Zn	0.0569227
KANSDS	LWS	Zn	0.0402841
KANSDS	LWS	Zn	0.0374789
KISGS	LWS	Zn	0.0701059
KISGS	LWS	Zn	0.0835419
KISGS	LWS	Zn	0.103311
KISGS	LWS	Zn	0.0970743
KISGS	LWS	Zn	0.100795
KISGS	LWS	Zn	0.0734529
KISDS	LWS	Zn	0.0365157
KISDS	LWS	Zn	0.0575246
KISDS	LWS	Zn	0.045148
KISDS	LWS	Zn	0.0258126
KISDS	LWS	Zn	0.0575487
KISDS	LWS	Zn	0.0480736
KYABR	LWS	Zn	0.0468456
KYABR	LWS	Zn	0.0502648
KYABR	LWS	Zn	0.0593667
KYABR	LWS	Zn	0.0457019
KYABR	LWS	Zn	0.0489646
KYABR	LWS	Zn	0.0474235
KYAFUS	LWS	Zn	0.0385624
KYAFUS	LWS	Zn	0.0368528
KYAFUS	LWS	Zn	0.0348061
KYAFUS	LWS	Zn	0.0352636
KYAFUS	LWS	Zn	0.0311702
KYAFUS	LWS	Zn	0.0367686
SMWPO	LWS	Zn	0.104491
SMWPO	LWS	Zn	0.112352
SMWPO	LWS	Zn	0.127269
SMWPO	LWS	Zn	0.110691
SMWPO	LWS	Zn	0.103094
KANSDS	LWS	Zn	0.0490248
KANSDS	LWS	Zn	0.0336383
KANSDS	LWS	Zn	0.0356007
KANSDS	LWS	Zn	0.0318444
KANSDS	LWS	Zn	0.0380809
KANSDS	LWS	Zn	0.0905369
KISGS	LWS	Zn	0.0593426
KISGS	LWS	Zn	0.0429809
KISGS	LWS	Zn	0.0477726
KISGS	LWS	Zn	0.0490127
KISGS	LWS	Zn	0.0273657
KISGS	LWS	Zn	0.0286178
KISDS	LWS	Zn	0.075319
KISDS	LWS	Zn	0.12007
KISDS	LWS	Zn	0.0217433
KISDS	LWS	Zn	0.0194438
KISDS	LWS	Zn	0.0659523
KISDS	LWS	Zn	0.0557789
KYABR	LWS	Zn	0.0417529
KYABR	LWS	Zn	0.0424151
KYABR	LWS	Zn	0.0448711
KYABR	LWS	Zn	0.0321093
KYABR	LWS	Zn	0.0352396
KYABR	LWS	Zn	0.0514206
KYAFUS	LWS	Zn	0.0441849
KYAFUS	LWS	Zn	0.029593
KYAFUS	LWS	Zn	0.0397182
KYAFUS	LWS	Zn	0.0391163
KYAFUS	LWS	Zn	0.0479051
KYAFUS	LWS	Zn	0.0358054
SMWPO	LWS	Zn	0.0230797
SMWPO	LWS	Zn	0.0353599
SMWPO	LWS	Zn	0.0269323
SMWPO	LWS	Zn	0.0286178
SMWPO	LWS	Zn	0.0299663
SMWPO	LWS	Zn	0.0239706
KANSDS	LWS	Zn	0.0290392
KANSDS	LWS	Zn	0.113713
KANSDS	LWS	Zn	0.0918131
KANSDS	LWS	Zn	0.0293161
KANSDS	LWS	Zn	0.0290272
KANSDS	LWS	Zn	0.0238622

## Sheet: Overall_site
season	variable	n	mean	sd
DCS	As	66	7.682	2.199
DCS	Cu	66	555.167	679.833
DCS	Zn	66	43.788	25.594
DCS	Pb	66	6.773	3.949
DCS	EF_As	66	0.1	0.029
DCS	EF_Cu	66	1.469	1.799
DCS	EF_Pb	66	0.036	0.021
DCS	EF_Zn	66	0.053	0.031
DCS	MPI	66	19.231	7.188
DCS	TRI	66	19.348	21.911
DCS	mPEL	66	4.647	5.126
DHS	As	137	8.007	4.63
DHS	Cu	137	519.353	585.645
DHS	Zn	137	53.131	38.07
DHS	Pb	137	5.064	3.821
DHS	EF_As	137	0.104	0.06
DHS	EF_Cu	137	1.374	1.549
DHS	EF_Pb	137	0.027	0.02
DHS	EF_Zn	137	0.064	0.046
DHS	MPI	137	18.092	8.856
DHS	TRI	137	18.255	19.161
DHS	mPEL	137	4.436	4.559
LWS	As	141	6.163	4.916
LWS	Cu	141	389.324	600.71
LWS	Zn	141	47.032	32.652
LWS	Pb	141	4.443	2.392
LWS	EF_As	141	0.08	0.064
LWS	EF_Cu	141	1.03	1.589
LWS	EF_Pb	141	0.024	0.013
LWS	EF_Zn	141	0.057	0.039
LWS	MPI	141	14.895	7.617
LWS	TRI	141	13.782	19.667
LWS	mPEL	141	3.386	4.695

## Sheet: mean_EF_MPI_TRI_mPEL
site	season	variable	n	mean	sd			summary
KISGS	DCS	As	12	9.25	2.261		Season	Site	EF_As	± sd	EF_Cu	± sd	EF_Pb	± sd	EF_Zn	± sd	MPI	± sd	TRI	± sd	mPEL	± sd
KISGS	DCS	Cu	12	342.5	96.692		DCS	KISGS	0.12	0.029	0.906	0.256	0.013	0	0.028	0.01	14.83	2.287	12.339	3.243	2.862	0.769
KISGS	DCS	Zn	12	23.5	8.48			KISDS	0.098	0.03	0.254	0.184	0.054	0.017	0.046	0.017	15.588	5.548	4.541	2.555	1.153	0.601
KISGS	DCS	Pb	12	2.5	0			KYABR	0.098	0.022	0.457	0.237	0.045	0.007	0.067	0.015	19.215	2.696	7.114	2.964	1.851	0.638
KISGS	DCS	EF_As	12	0.12	0.029			KYAFUS	0.076	0.017	1.021	0.468	0.028	0.016	0.055	0.015	17.722	1.727	13.657	5.729	3.357	1.372
KISGS	DCS	EF_Cu	12	0.906	0.256			SMWPO	0.092	0.018	5.005	1.269	0.025	0.013	0.061	0.061	24.989	12.271	62.515	15.078	14.802	3.315
KISGS	DCS	EF_Pb	12	0.013	0			KANSDS	0.128	0.03	0.87	0.123	0.066	0.015	0.065	0.009	26.846	2.395	12.503	1.597	3.067	0.359
KISGS	DCS	EF_Zn	12	0.028	0.01			Overall	0.1	0.029	1.469	1.799	0.036	0.021	0.053	0.031	19.231	7.188	19.348	21.911	4.647	5.126
KISGS	DCS	MPI	12	14.83	2.287		DHS	KISGS	0.169	0.063	2.185	1.567	0.013	0	0.027	0.02	17.259	4.156	28.372	19.279	6.548	4.435
KISGS	DCS	TRI	12	12.339	3.243			KISDS	0.064	0.038	0.099	0.016	0.026	0.015	0.046	0.012	9.189	2.999	2.198	0.424	0.645	0.116
KISGS	DCS	mPEL	12	2.862	0.769			KYABR	0.099	0.041	0.392	0.072	0.034	0.018	0.067	0.026	16.47	2.594	6.261	0.894	1.651	0.201
KISGS	DHS	As	24	12.988	4.853			KYAFUS	0.056	0.037	1.452	0.378	0.013	0	0.046	0.018	14.789	3.77	18.611	4.695	4.497	1.088
KISGS	DHS	Cu	24	826.004	592.455			SMWPO	0.102	0.017	4.099	0.954	0.024	0.014	0.151	0.047	34.739	6.323	52.159	11.528	12.78	2.619
KISGS	DHS	Zn	24	22.819	16.588			KANSDS	0.135	0.062	0.394	0.282	0.051	0.028	0.06	0.02	18.804	7.067	6.624	3.695	1.657	0.872
KISGS	DHS	Pb	24	2.5	0			Overall	0.104	0.06	1.374	1.549	0.027	0.02	0.064	0.046	18.092	8.856	18.255	19.161	4.436	4.559
KISGS	DHS	EF_As	24	0.169	0.063		LWS	KISGS	0.19	0.073	0.745	0.639	0.019	0.008	0.058	0.022	19.111	6.571	11.188	8.168	2.637	1.913
KISGS	DHS	EF_Cu	24	2.185	1.567			KISDS	0.03	0.009	0.11	0.054	0.018	0.009	0.042	0.022	6.945	1.735	1.994	0.735	0.626	0.248
KISGS	DHS	EF_Pb	24	0.013	0			KYABR	0.066	0.025	0.259	0.08	0.027	0.012	0.051	0.013	12.236	2.226	4.219	1.022	1.14	0.219
KISGS	DHS	EF_Zn	24	0.027	0.02			KYAFUS	0.043	0.02	1.267	0.532	0.018	0.007	0.037	0.007	13.403	1.91	16.197	6.506	3.91	1.513
KISGS	DHS	MPI	24	17.259	4.156			SMWPO	0.091	0.019	3.924	2.315	0.018	0.007	0.113	0.068	27.337	7.136	49.622	28.497	12.025	6.756
KISGS	DHS	TRI	24	28.372	19.279			KANSDS	0.062	0.025	0.238	0.261	0.04	0.014	0.045	0.024	11.894	3.019	3.951	3.22	1.058	0.742
KISGS	DHS	mPEL	24	6.548	4.435			Overall	0.08	0.064	1.03	1.589	0.024	0.013	0.057	0.039	14.895	7.617	13.782	19.667	3.386	4.695
KISGS	LWS	As	24	14.657	5.614
KISGS	LWS	Cu	24	281.555	241.658
KISGS	LWS	Zn	24	48.261	18.088
KISGS	LWS	Pb	24	3.657	1.558
KISGS	LWS	EF_As	24	0.19	0.073
KISGS	LWS	EF_Cu	24	0.745	0.639
KISGS	LWS	EF_Pb	24	0.019	0.008
KISGS	LWS	EF_Zn	24	0.058	0.022
KISGS	LWS	MPI	24	19.111	6.571
KISGS	LWS	TRI	24	11.188	8.168
KISGS	LWS	mPEL	24	2.637	1.913
KISDS	DCS	As	12	7.583	2.275
KISDS	DCS	Cu	12	96.167	69.67
KISDS	DCS	Zn	12	38.333	14.035
KISDS	DCS	Pb	12	10.167	3.157
KISDS	DCS	EF_As	12	0.098	0.03
KISDS	DCS	EF_Cu	12	0.254	0.184
KISDS	DCS	EF_Pb	12	0.054	0.017
KISDS	DCS	EF_Zn	12	0.046	0.017
KISDS	DCS	MPI	12	15.588	5.548
KISDS	DCS	TRI	12	4.541	2.555
KISDS	DCS	mPEL	12	1.153	0.601
KISDS	DHS	As	24	4.891	2.89
KISDS	DHS	Cu	24	37.331	5.889
KISDS	DHS	Zn	24	37.914	10.196
KISDS	DHS	Pb	24	5	2.836
KISDS	DHS	EF_As	24	0.064	0.038
KISDS	DHS	EF_Cu	24	0.099	0.016
KISDS	DHS	EF_Pb	24	0.026	0.015
KISDS	DHS	EF_Zn	24	0.046	0.012
KISDS	DHS	MPI	24	9.189	2.999
KISDS	DHS	TRI	24	2.198	0.424
KISDS	DHS	mPEL	24	0.645	0.116
KISDS	LWS	As	24	2.302	0.696
KISDS	LWS	Cu	24	41.667	20.377
KISDS	LWS	Zn	24	35.178	18.421
KISDS	LWS	Pb	24	3.442	1.725
KISDS	LWS	EF_As	24	0.03	0.009
KISDS	LWS	EF_Cu	24	0.11	0.054
KISDS	LWS	EF_Pb	24	0.018	0.009
KISDS	LWS	EF_Zn	24	0.042	0.022
KISDS	LWS	MPI	24	6.945	1.735
KISDS	LWS	TRI	24	1.994	0.735
KISDS	LWS	mPEL	24	0.626	0.248
KYABR	DCS	As	12	7.583	1.676
KYABR	DCS	Cu	12	172.667	89.59
KYABR	DCS	Zn	12	55.667	12.272
KYABR	DCS	Pb	12	8.417	1.379
KYABR	DCS	EF_As	12	0.098	0.022
KYABR	DCS	EF_Cu	12	0.457	0.237
KYABR	DCS	EF_Pb	12	0.045	0.007
KYABR	DCS	EF_Zn	12	0.067	0.015
KYABR	DCS	MPI	12	19.215	2.696
KYABR	DCS	TRI	12	7.114	2.964
KYABR	DCS	mPEL	12	1.851	0.638
KYABR	DHS	As	24	7.586	3.144
KYABR	DHS	Cu	24	148.047	27.074
KYABR	DHS	Zn	24	55.84	21.696
KYABR	DHS	Pb	24	6.417	3.325
KYABR	DHS	EF_As	24	0.099	0.041
KYABR	DHS	EF_Cu	24	0.392	0.072
KYABR	DHS	EF_Pb	24	0.034	0.018
KYABR	DHS	EF_Zn	24	0.067	0.026
KYABR	DHS	MPI	24	16.47	2.594
KYABR	DHS	TRI	24	6.261	0.894
KYABR	DHS	mPEL	24	1.651	0.201
KYABR	LWS	As	24	5.09	1.897
KYABR	LWS	Cu	24	97.834	30.291
KYABR	LWS	Zn	24	42.382	10.467
KYABR	LWS	Pb	24	5.17	2.205
KYABR	LWS	EF_As	24	0.066	0.025
KYABR	LWS	EF_Cu	24	0.259	0.08
KYABR	LWS	EF_Pb	24	0.027	0.012
KYABR	LWS	EF_Zn	24	0.051	0.013
KYABR	LWS	MPI	24	12.236	2.226
KYABR	LWS	TRI	24	4.219	1.022
KYABR	LWS	mPEL	24	1.14	0.219
KYAFUS	DCS	As	12	5.833	1.337
KYAFUS	DCS	Cu	12	386.083	176.992
KYAFUS	DCS	Zn	12	46	12.321
KYAFUS	DCS	Pb	12	5.25	3.115
KYAFUS	DCS	EF_As	12	0.076	0.017
KYAFUS	DCS	EF_Cu	12	1.021	0.468
KYAFUS	DCS	EF_Pb	12	0.028	0.016
KYAFUS	DCS	EF_Zn	12	0.055	0.015
KYAFUS	DCS	MPI	12	17.722	1.727
KYAFUS	DCS	TRI	12	13.657	5.729
KYAFUS	DCS	mPEL	12	3.357	1.372
KYAFUS	DHS	As	23	4.334	2.88
KYAFUS	DHS	Cu	23	548.741	143.034
KYAFUS	DHS	Zn	23	38.088	15.072
KYAFUS	DHS	Pb	23	2.5	0
KYAFUS	DHS	EF_As	23	0.056	0.037
KYAFUS	DHS	EF_Cu	23	1.452	0.378
KYAFUS	DHS	EF_Pb	23	0.013	0
KYAFUS	DHS	EF_Zn	23	0.046	0.018
KYAFUS	DHS	MPI	23	14.789	3.77
KYAFUS	DHS	TRI	23	18.611	4.695
KYAFUS	DHS	mPEL	23	4.497	1.088
KYAFUS	LWS	As	24	3.295	1.547
KYAFUS	LWS	Cu	24	478.739	200.904
KYAFUS	LWS	Zn	24	30.726	5.813
KYAFUS	LWS	Pb	24	3.33	1.315
KYAFUS	LWS	EF_As	24	0.043	0.02
KYAFUS	LWS	EF_Cu	24	1.267	0.532
KYAFUS	LWS	EF_Pb	24	0.018	0.007
KYAFUS	LWS	EF_Zn	24	0.037	0.007
KYAFUS	LWS	MPI	24	13.403	1.91
KYAFUS	LWS	TRI	24	16.197	6.506
KYAFUS	LWS	mPEL	24	3.91	1.513
SMWPO	DCS	As	12	7.083	1.379
SMWPO	DCS	Cu	12	1891.67	479.504
SMWPO	DCS	Zn	12	50.417	50.327
SMWPO	DCS	Pb	12	4.667	2.471
SMWPO	DCS	EF_As	12	0.092	0.018
SMWPO	DCS	EF_Cu	12	5.005	1.269
SMWPO	DCS	EF_Pb	12	0.025	0.013
SMWPO	DCS	EF_Zn	12	0.061	0.061
SMWPO	DCS	MPI	12	24.989	12.271
SMWPO	DCS	TRI	12	62.515	15.078
SMWPO	DCS	mPEL	12	14.802	3.315
SMWPO	DHS	As	20	7.888	1.287
SMWPO	DHS	Cu	20	1549.2	360.656
SMWPO	DHS	Zn	20	125.353	39.133
SMWPO	DHS	Pb	20	4.55	2.695
SMWPO	DHS	EF_As	20	0.102	0.017
SMWPO	DHS	EF_Cu	20	4.099	0.954
SMWPO	DHS	EF_Pb	20	0.024	0.014
SMWPO	DHS	EF_Zn	20	0.151	0.047
SMWPO	DHS	MPI	20	34.739	6.323
SMWPO	DHS	TRI	20	52.159	11.528
SMWPO	DHS	mPEL	20	12.78	2.619
SMWPO	LWS	As	21	7.003	1.492
SMWPO	LWS	Cu	21	1483.02	874.94
SMWPO	LWS	Zn	21	93.935	56.079
SMWPO	LWS	Pb	21	3.39	1.304
SMWPO	LWS	EF_As	21	0.091	0.019
SMWPO	LWS	EF_Cu	21	3.924	2.315
SMWPO	LWS	EF_Pb	21	0.018	0.007
SMWPO	LWS	EF_Zn	21	0.113	0.068
SMWPO	LWS	MPI	21	27.337	7.136
SMWPO	LWS	TRI	21	49.622	28.497
SMWPO	LWS	mPEL	21	12.025	6.756
KANSDS	DCS	As	6	9.833	2.317
KANSDS	DCS	Cu	6	328.667	46.302
KANSDS	DCS	Zn	6	53.833	7.083
KANSDS	DCS	Pb	6	12.5	2.881
KANSDS	DCS	EF_As	6	0.128	0.03
KANSDS	DCS	EF_Cu	6	0.87	0.123
KANSDS	DCS	EF_Pb	6	0.066	0.015
KANSDS	DCS	EF_Zn	6	0.065	0.009
KANSDS	DCS	MPI	6	26.846	2.395
KANSDS	DCS	TRI	6	12.503	1.597
KANSDS	DCS	mPEL	6	3.067	0.359
KANSDS	DHS	As	22	10.381	4.747
KANSDS	DHS	Cu	22	148.783	106.571
KANSDS	DHS	Zn	22	49.911	16.811
KANSDS	DHS	Pb	22	9.602	5.333
KANSDS	DHS	EF_As	22	0.135	0.062
KANSDS	DHS	EF_Cu	22	0.394	0.282
KANSDS	DHS	EF_Pb	22	0.051	0.028
KANSDS	DHS	EF_Zn	22	0.06	0.02
KANSDS	DHS	MPI	22	18.804	7.067
KANSDS	DHS	TRI	22	6.624	3.695
KANSDS	DHS	mPEL	22	1.657	0.872
KANSDS	LWS	As	24	4.738	1.946
KANSDS	LWS	Cu	24	89.84	98.726
KANSDS	LWS	Zn	24	37.575	19.88
KANSDS	LWS	Pb	24	7.535	2.613
KANSDS	LWS	EF_As	24	0.062	0.025
KANSDS	LWS	EF_Cu	24	0.238	0.261
KANSDS	LWS	EF_Pb	24	0.04	0.014
KANSDS	LWS	EF_Zn	24	0.045	0.024
KANSDS	LWS	MPI	24	11.894	3.019
KANSDS	LWS	TRI	24	3.951	3.22
KANSDS	LWS	mPEL	24	1.058	0.742

## Sheet: means_WQ_CF_EF
site	season	pH	DO	Temp	Eh	Cond	TDS	Sal	Vel	As	Cr	Cu	Ni	Zn	Pb	Fe	OM (%)		As_CF	Cr_CF	Cu_CF	Ni_CF	Zn_CF	Pb_CF	Season		As_EF	Cr_EF	Cu_EF	Ni_EF	Zn_EF	Pb_EF	Season
KISGS	DCS	6.93889	1.85333	23.5667	29.5444	1510	1415	0.677778	0.516667	9.16667	288.5	368.389	132.722	20.7222	2.5	110125			0.705128	3.20556	8.18642	1.9518	0.218129	0.125			0.302222	1.37392	3.50874	0.836551	0.0934911	0.0535757
KISDS	DCS	7.43222	4.14111	23.1222	-11.4422	1345.56	1256.56	0.6	0.703333	7.66667	81.9444	74.6667	86.9928	37	9.05556	33148.4			0.589744	0.910494	1.65926	1.27931	0.389474	0.452778			0.839736	1.29645	2.36262	1.8216	0.554571	0.64471
KIFDS	DCS	8.14222	5.30889	18.7667	-63.4222	444.667	399.778	0.1	1.75889	8.61111	187.278	196.444	115.167	46	10.3889	85309.5			0.662393	2.08086	4.36543	1.69363	0.484211	0.519444			0.366489	1.1513	2.4153	0.937049	0.267904	0.287398
KYABR	DCS	7.42889	5.01	20.5778	-23.5	158.678	127.222	0.0333333	0.19	8.05556	171.5	154.556	144.333	50.3333	8.44444	91348.2			0.619658	1.90556	3.43457	2.12255	0.529825	0.422222			0.32018	0.984609	1.77466	1.09673	0.273763	0.218164
KYAST	DCS	6.68556	4.46667	21.3889	34.2778	151.844	147.333	0.0333333	0.295556	8	133.556	96.7611	123.834	70.0556	9.61111	68413.7			0.615385	1.48395	2.15025	1.82109	0.737427	0.480556			0.424566	1.02381	1.4835	1.2564	0.508766	0.331545
KYAFUS	DCS	7.75444	5.51444	20.0778	-31.9667	460.667	399.333	0.0666667	0.541111	6.61111	5	429.667	106.098	50.2222	4.33333	46597.3			0.508547	0.0555556	9.54815	1.56027	0.528655	0.216667			0.515125	0.0562741	9.67165	1.58045	0.535493	0.219469
SMWPO	DCS	7.71444	4.26	22.8222	-18.2222	824.667	709.778	0.355556	0.246667	7.72222	5	2072.5	137.667	72.7222	5.94444	71389.7			0.594017	0.0555556	46.0556	2.02451	0.765497	0.297222			0.39274	0.0367311	30.4501	1.33852	0.506116	0.196511
KANSDS	DCS	7.60833	4.395	20.75	-39.4667	1250.5	1119.33	0.6	0.636667	10.5833	5	315.667	100.833	55.1667	12.6667	125448			0.814103	0.0555556	7.01481	1.48284	0.580702	0.633333			0.306307	0.0209029	2.63933	0.557922	0.21849	0.238293
KISGS	DHS	7.07922	2.1	23.1667	3.97778	1432.44	1432.33	0.766667	0.196667	14.3172	554.433	1154.97	126.661	25.3694	2.5	141714			1.10132	6.16036	25.666	1.86266	0.267047	0.125			0.366813	2.0518	8.54846	0.620388	0.0889439	0.0416331
KISDS	DHS	7.30789	3.72778	23.9333	-14.6	1383	1383.89	0.5	0.276667	3.91	5	38.6639	67.41	38.5522	4.38889	30568.2			0.300769	0.0555556	0.859198	0.991324	0.405813	0.219444			0.464414	0.0857827	1.32668	1.53069	0.626611	0.338842
KIFDS	DHS	8.237	4.13333	23.2778	-65.4667	591.444	592.333	0.2	0.697778	10.1139	296.086	265.814	112.562	34.3444	11.4883	108821			0.777991	3.28985	5.90698	1.65533	0.36152	0.574417			0.337446	1.42694	2.56209	0.717981	0.156806	0.249147
KYABR	DHS	6.927	4.29889	22.4667	22.8444	324.667	324	0.1	0.177778	7.70556	127.248	141.84	112.014	61.2311	5.72278	115922			0.592735	1.41387	3.152	1.64726	0.644538	0.286139			0.241343	0.575684	1.2834	0.670714	0.262436	0.116507
KYAST	DHS	7.27944	3.26222	24.2444	-8.87333	479.222	479.778	0.2	0.501111	4.79611	5	77.0872	90.4506	50.7961	7.30556	58995.5			0.368932	0.0555556	1.71305	1.33016	0.534696	0.365278			0.295168	0.0444479	1.37054	1.06421	0.42779	0.292245
KYAFUS	DHS	7.27944	3.26222	24.2444	-8.87333	479.222	479.778	0.2	0.501111	3.06278	5	554.282	75.1194	31.1083	2.5	41703.2			0.235598	0.0555556	12.3174	1.1047	0.327456	0.125			0.266652	0.0628782	13.9409	1.25031	0.370617	0.141476
SMWPO	DHS	7.23789	3.29333	24.9667	-8.92222	693.222	694.667	0.265556	0.318889	7.82	5	1871.44	162.371	126.559	4.33333	70385.6			0.601538	0.0555556	41.5876	2.38781	1.3322	0.216667			0.403387	0.0372551	27.8883	1.60125	0.893362	0.145295
KANSDS	DHS	6.91756	3.10222	24.3333	6.64444	1186.56	1187.22	0.555556	0.211111	9.49722	238.922	78.0728	91.525	46.4161	8.52	123960			0.730556	2.65469	1.73495	1.34596	0.488591	0.426			0.278172	1.01082	0.660613	0.512496	0.186039	0.162207
KISGS	LWS	8.15	1.51833	23.9333	-71.2417	1523.08	1534.75	0.708333	0.265833	14.7404	443.893	186.238	113.555	49.0942	3.65708	89797.5			1.13388	4.93214	4.13862	1.66992	0.516781	0.182854			0.595997	2.59247	2.17537	0.877756	0.271634	0.0961131
KISDS	LWS	8.33333	3.44917	24.2167	-75.6	1379.58	1379.5	0.5	0.811667	2.30167	5	39.9592	57.7229	39.6779	3.44208	31347.6			0.177051	0.0555556	0.887981	0.848866	0.417662	0.172104			0.266585	0.0836498	1.33703	1.27813	0.628872	0.259137
KIFDS	LWS	8.03417	3.73833	23.4	-71.5167	410.25	410.583	0.125	1.5075	5.53667	5	175.62	74.315	47.7092	5.27	48112.6			0.425897	0.0555556	3.90267	1.09287	0.502202	0.2635			0.417819	0.0545018	3.82864	1.07214	0.492676	0.258502
KYABR	LWS	7.32583	3.75167	22.5	-28.175	299.833	300	0.1	0.183333	5.09042	44.7958	97.8342	83.4196	42.7987	5.38583	71042			0.391571	0.497731	2.17409	1.22676	0.450513	0.269292			0.260158	0.330691	1.44446	0.815054	0.299319	0.178916
KYAST	LWS	7.13917	3.17833	23.5817	-6.89167	403	404.083	0.1	0.2625	4.70167	98.7662	72.5208	72.7396	40.9487	6.86958	37832.3			0.361667	1.0974	1.61157	1.0697	0.431039	0.343479			0.45122	1.36913	2.01062	1.33457	0.53777	0.428529
KYAFUS	LWS	7.63417	2.30583	22.1917	-52.8417	405	407.083	0.125	0.589167	3.29542	5	489.231	74.7737	30.8096	3.28833	49491.1			0.253494	0.0555556	10.8718	1.09961	0.324311	0.164417			0.241759	0.0529837	10.3685	1.04871	0.309298	0.156805
SMWPO	LWS	7.79167	3.34833	24.4083	-56.375	834	832.167	0.375	0.693333	7.06917	5	1691.2	119.792	94.4221	3.5525	67011.3			0.543782	0.0555556	37.5823	1.76165	0.993917	0.177625			0.383018	0.039131	26.4714	1.24083	0.700074	0.125112
KANSDS	LWS	7.97	3.62417	25.6083	-84.6583	1252.67	1251.58	0.6	0.374167	5.05458	5	61.4892	61.1083	45.9087	8.03458	73568.9			0.388814	0.0555556	1.36643	0.898652	0.48325	0.401729			0.249454	0.0356431	0.876665	0.576553	0.310041	0.25774
