# Supplementary material for: Spatiotemporal Response and Phytopotential of Typha domingensis for Management of Aquatic Metal Pollution on the Central African Copperbelt
Source: Ecol Evol. 2025 Feb 28;15(3):e71039. doi: 10.1002/ece3.71039 (PMC11868840; doi:10.1002/ece3.71039)
Supplement: Supplementary file 4 — Data S4. [file ECE3-15-e71039-s001.xlsx]

## Sheet: Sheet1
id	site	season	As	Cu	Pb	Zn
1	KISGS	DCS	0.25	0.318182	0.314286	0.42029
2	KISGS	DCS	0.181818	0.457447	0.727273	0.56383
3	KISGS	DCS	0.222222	0.589286	0.789474	0.666667
4	KISGS	DCS	0.2	0.702703	0.681818	0.961538
5	KISGS	DCS	0.25	0.596491	1.02941	0.726316
6	KISGS	DCS	0.285714	0.438202	1.55556	0.648649
7	KISDS	DCS	2.5	0.384615	1.73333	1.25806
8	KISDS	DCS	3.5	0.555556	3.30769	1.95238
9	KISDS	DCS	4	0.416667	3.16667	3.57895
10	KISDS	DCS	3	0.333333	1.92857	1.65217
11	KISDS	DCS	3	0.357143	3.33333	1.5
12	KISDS	DCS	4	0.263158	2.83333	3.13636
13	KYABR	DCS	4	0.333333	1.71429	2.78571
14	KYABR	DCS	5.5	0.263158	2.3	2.77778
15	KYABR	DCS	4.5	0.416667	1.44828	2.28947
16	KYABR	DCS	5	0.5	1.8	1.74194
17	KYABR	DCS	4	0.454545	2.2	2.07407
18	KYABR	DCS	5	0.357143	2	2.10345
19	KYAFUS	DCS	4	0.535714	0.882353	0.721519
20	KYAFUS	DCS	5	0.755556	0.88	1.30986
21	KYAFUS	DCS	3.5	0.270833	1.23913	0.979381
22	KYAFUS	DCS	3.5	0.529412	0.98	0.782178
23	SMWPO	DCS	0.545455	0.922222	1.40625	1.01639
24	SMWPO	DCS	0.4	0.666667	1.0303	0.983051
25	SMWPO	DCS	0.5	0.646341	1.55556	0.75
26	SMWPO	DCS	0.777778	0.517241	1.0303	0.704918
27	SMWPO	DCS	0.625	0.542857	1.12903	0.771429
28	SMWPO	DCS	0.8	0.561644	1.02941	0.790323
29	KISGS	DCS	0.222222	0.76	0.76	0.412698
30	KISGS	DCS	0.2	0.627451	0.807692	0.393443
31	KISGS	DCS	0.222222	0.519231	0.461538	0.307692
32	KISGS	DCS	0.25	0.310345	0.521739	0.492063
33	KISGS	DCS	0.25	0.307692	0.275	0.484375
34	KISGS	DCS	0.222222	0.590909	0.36	0.482759
35	KISDS	DCS	1	1	1.15385	0.435897
36	KISDS	DCS	1	1	0.875	0.642857
37	KISDS	DCS	1	1	0.294118	0.692308
38	KISDS	DCS	1	1	0.555556	0.5
39	KISDS	DCS	1	1	0.722222	0.730769
40	KISDS	DCS	1	1	0.571429	0.7
41	KYABR	DCS	1	0.2	0.807692	0.733333
42	KYABR	DCS	1	0.16129	1.34783	0.857143
43	KYABR	DCS	1	0.227273	1.5	0.913043
44	KYABR	DCS	1	0.416667	1.56522	1.16667
45	KYABR	DCS	1	0.217391	1.78947	0.755556
46	KYABR	DCS	1	0.15625	1.76923	0.658537
47	KYAFUS	DCS	2.5	0.123711	1.62963	3.625
48	KYAFUS	DCS	2	0.146067	2.25	3.64286
49	KYAFUS	DCS	4	0.156627	2.21739	4.25
50	KYAFUS	DCS	3.5	0.151163	1.42857	2.55
51	KYAFUS	DCS	2.5	0.129412	1.86364	2.27778
52	KYAFUS	DCS	3.5	0.1625	1.56	3.82353
53	SMWPO	DCS	1	0.112965	1.40909	0.261261
54	SMWPO	DCS	1	0.11208	0.8	0.122581
55	SMWPO	DCS	1	0.112732	1.29412	0.168224
56	SMWPO	DCS	1	0.110966	1.2	0.247312
57	SMWPO	DCS	1	0.092182	1.38889	0.21
58	SMWPO	DCS	1	0.103672	1.36842	0.244898
59	KANSDS	DCS	0.285714	1	0.857143	0.422222
60	KANSDS	DCS	0.4	1	1.0625	1.75
61	KANSDS	DCS	0.222222	1	0.446809	0.517857
62	KANSDS	DCS	0.25	1	0.680851	0.45
63	KANSDS	DCS	0.4	1	0.6	0.372549
64	KANSDS	DCS	0.285714	1	0.540541	0.807692
65	KISGS	DCS	1	0.609756	0.363636	0.586207
66	KISGS	DCS	1	0.45283	0.580645	0.266667
67	KISGS	DCS	1	0.604167	0.517241	0.28
68	KISGS	DCS	1	0.381818	0.464286	0.466667
69	KISGS	DCS	1	0.46	0.25	0.434783
70	KISGS	DCS	1	0.404255	0.346154	0.472727
71	KISDS	DCS	1	1	0.733333	0.304348
72	KISDS	DCS	1	1	0.9	0.470588
73	KISDS	DCS	1	1	0.538462	0.416667
74	KISDS	DCS	1	1	0.909091	0.516129
75	KISDS	DCS	1	1	0.647059	0.65625
76	KISDS	DCS	1	1	0.5625	0.68
77	KYABR	DCS	1	0.571429	1.2	0.764706
78	KYABR	DCS	1	0.541667	1.94444	0.894737
79	KYABR	DCS	1	0.458333	2.625	1
80	KYABR	DCS	1	0.526316	3.08333	1.42424
81	KYABR	DCS	1	0.48	3.2	0.785714
82	KYABR	DCS	1	0.433333	1.81818	0.44
83	KYAFUS	DCS	2	0.115789	1.88889	4.42857
84	KYAFUS	DCS	5.5	0.108911	2.17391	4.6
85	KYAFUS	DCS	3.5	0.132653	1.76	2.45455
86	KYAFUS	DCS	2.5	0.125	2.4	2.52632
87	SMWPO	DCS	1	0.102667	1	0.17037
88	SMWPO	DCS	1	0.107635	0.733333	0.101351
89	SMWPO	DCS	1	0.110957	0.892857	0.170732
90	SMWPO	DCS	1	0.112536	0.72973	0.237624
91	SMWPO	DCS	1	0.1025	0.821429	0.165289
92	SMWPO	DCS	1	0.126667	0.828571	0.182609
93	KANSDS	DCS	0.222222	0.941818	0.622222	0.297872
94	KANSDS	DCS	0.333333	1.5	0.547619	0.48
95	KANSDS	DCS	0.285714	1	0.5	0.389831
96	KANSDS	DCS	0.25	1.22222	0.428571	0.456522
97	KANSDS	DCS	0.4	0.857143	0.382979	0.352941
98	KANSDS	DCS	0.285714	1.28571	0.416667	0.37037
99	KISGS	DHS	0.25	1.4	0.264706	1.59574
100	KISGS	DHS	0.222222	0.857143	0.525	0.835443
101	KISGS	DHS	0.285714	0.513514	0.947368	1.95238
102	KISGS	DHS	0.5	0.650455	1.22222	1.86111
103	KISGS	DHS	0.222222	0.673077	0.444444	2.06667
104	KISGS	DHS	0.25	0.791538	1.09677	1.71429
105	KISDS	DHS	0.4	1	1.15385	1.325
106	KISDS	DHS	0.285714	1	1.5	2.14286
107	KISDS	DHS	0.4	1	2.4	1.75
108	KISDS	DHS	0.333333	1	1.77778	1.95455
109	KISDS	DHS	0.222222	1	1.25	1.68
110	KISDS	DHS	0.222222	1	1.39286	1.77778
111	KYABR	DHS	1	0.416667	0.894737	1.11111
112	KYABR	DHS	1	0.277778	0.894737	0.857143
113	KYABR	DHS	1	0.238095	0.486486	0.916667
114	KYABR	DHS	1	0.208333	1.27778	1.16667
115	KYABR	DHS	1	0.217391	2	1.88889
116	KYABR	DHS	1	0.294118	1.7	1.66667
117	KYAFUS	DHS	1	0.688312	2.90909	4.16667
118	KYAFUS	DHS	1	0.753086	2.11111	1.33333
119	KYAFUS	DHS	1	0.365079	1.93333	1.81818
120	KYAFUS	DHS	1	1.32857	1.15789	1.42857
121	KYAFUS	DHS	1	0.435294	2.125	2.22222
122	KYAFUS	DHS	1	0.273973	1.8125	1.35714
123	SMWPO	DHS	1	0.43001	0.580645	0.671233
124	SMWPO	DHS	1	0.324561	0.757576	0.5125
125	SMWPO	DHS	1	0.351304	0.666667	0.790323
126	SMWPO	DHS	1	0.513742	0.470588	0.597403
127	SMWPO	DHS	1	0.727862	0.5	0.6
128	SMWPO	DHS	1	0.641221	0.767442	0.581081
129	KANSDS	DHS	0.4	0.357143	1.04167	1
130	KANSDS	DHS	0.333333	0.454545	0.954545	1
131	KANSDS	DHS	0.25	0.384615	1.25	0.866667
132	KANSDS	DHS	0.4	0.5	1.56522	0.966667
133	KANSDS	DHS	0.285714	0.416667	0.909091	0.866667
134	KANSDS	DHS	0.4	0.277778	1.125	1.4
135	KISGS	DHS	1	0.0825083	0.897545	0.54838
136	KISGS	DHS	1	0.102838	0.896595	0.575573
137	KISGS	DHS	1	0.15586	0.871089	0.471342
138	KISGS	DHS	1	0.14455	1.28758	0.352878
139	KISGS	DHS	1	0.123457	1.42192	0.572629
140	KISGS	DHS	1	0.0687191	1.15896	0.605592
141	KISDS	DHS	1	1	0.688902	0.806378
142	KISDS	DHS	1	1	0.896815	0.543753
143	KISDS	DHS	1	1	0.585138	0.542688
144	KISDS	DHS	1	1	0.579459	0.535172
145	KISDS	DHS	1	1	0.540595	0.767981
146	KISDS	DHS	1	1	0.518254	0.686886
147	KYABR	DHS	0.358436	1	0.774421	0.755192
148	KYABR	DHS	0.454705	1	0.648028	0.696747
149	KYABR	DHS	0.549874	1	0.912455	0.746142
150	KYABR	DHS	0.685402	1	1.05157	0.785249
151	KYABR	DHS	0.585451	1	0.808927	0.839691
152	KYABR	DHS	0.475436	1	0.918447	0.629803
153	KYAFUS	DHS	1	0.158357	1.05114	1.1447
154	KYAFUS	DHS	1	0.255351	0.936677	1.20854
155	KYAFUS	DHS	1	0.469612	1.31766	0.984224
156	KYAFUS	DHS	1	0.40957	0.895433	1.00289
157	KYAFUS	DHS	1	0.287629	0.827736	0.692535
158	KYAFUS	DHS	1	0.361421	0.828203	1.48852
159	SMWPO	DHS	0.340136	0.119259	0.88819	0.718203
160	SMWPO	DHS	0.429185	0.06611	0.759836	0.825357
161	SMWPO	DHS	0.431034	0.24947	0.903254	0.754081
162	SMWPO	DHS	1	0.0991208	0.968801	0.786917
163	SMWPO	DHS	1	0.0743512	0.986284	0.734907
164	SMWPO	DHS	1	0.0721397	1.03349	0.712473
165	KANSDS	DHS	1.08244	1	0.772771	1.78734
166	KANSDS	DHS	0.990354	1	1.2209	1.13934
167	KANSDS	DHS	0.715909	1	1.03916	1.60731
168	KANSDS	DHS	0.177148	1	0.714125	0.7411
169	KANSDS	DHS	0.246609	1	0.916466	1.02257
170	KANSDS	DHS	0.262812	1	0.692593	1.13697
171	KISGS	DHS	0.654867	1	0.852495	0.711994
172	KISGS	DHS	0.446809	0.364964	0.783525	0.76361
173	KISGS	DHS	0.144928	0.183824	0.685	0.471951
174	KISGS	DHS	0.644231	0.25641	1.10135	0.579794
175	KISGS	DHS	0.869048	1	1.06629	0.718293
176	KISGS	DHS	0.145985	1	0.703636	0.508715
177	KISDS	DHS	2.85	1	1.60392	1.68325
178	KISDS	DHS	0.957746	1	0.921053	0.806667
179	KISDS	DHS	0.943925	1	0.939076	0.947
180	KISDS	DHS	4.2	1	1.25055	1.56485
181	KISDS	DHS	1.19718	1	1.2126	1.37387
182	KISDS	DHS	3.85	1	1.03448	0.73511
183	KYAFUS	DHS	4.04	0.181306	2.10516	3.73558
184	KYAFUS	DHS	2.225	0.290611	2.08499	3.00968
185	KYAFUS	DHS	5.14	0.16116	1.9757	4.50924
186	KYAFUS	DHS	2.78	0.315693	2.06915	4.90702
187	SMWPO	DHS	2.375	0.103841	0.910927	0.968567
188	SMWPO	DHS	0.263852	0.119671	0.921569	0.86383
189	SMWPO	DHS	0.761388	0.0961616	0.941637	0.792041
190	SMWPO	DHS	0.598893	0.0996657	0.961884	0.786946
191	SMWPO	DHS	0.422833	0.132896	0.906349	0.756178
192	SMWPO	DHS	1.04286	0.0963907	0.973699	0.828303
193	KANSDS	DHS	0.5189	0.47081	0.875248	0.639911
194	KANSDS	DHS	1	0.437063	0.967487	0.776572
195	KANSDS	DHS	1	0.210704	1.03178	1.02351
196	KANSDS	DHS	1	0.249377	1.45337	1.69274
197	KANSDS	DHS	1	0.248633	1.66154	2.99107
198	KANSDS	DHS	1	0.987382	1.00207	1.35521
199	KISGS	LWS	0.895418	0.0750863	1.00126	0.564169
200	KISGS	LWS	0.907432	0.239923	0.744825	0.702701
201	KISGS	LWS	1.08291	0.135906	1.16972	0.860799
202	KISGS	LWS	1.11577	0.132485	0.884577	0.868708
203	KISGS	LWS	0.220994	0.35461	0.965289	0.579124
204	KISGS	LWS	0.227531	0.227273	0.922312	0.863577
205	KISDS	LWS	1.05311	1	0.973665	1.47352
206	KISDS	LWS	1.11686	1	1.23182	1.85016
207	KISDS	LWS	1.16054	1	0.960423	1.73355
208	KISDS	LWS	0.559187	1	0.593933	0.766161
209	KISDS	LWS	0.925962	1	0.755074	1.019
210	KISDS	LWS	1.4192	1	1.14625	1.12365
211	KYAFUS	LWS	0.794286	0.292941	0.823183	0.608318
212	KYAFUS	LWS	4.805	0.160465	1.71349	2.54515
213	KYAFUS	LWS	5.725	0.377892	2.44877	3.86919
214	KYAFUS	LWS	5.81	0.16649	2.39065	4.2562
215	KYAFUS	LWS	2.84	0.474823	3.17166	4.29581
216	KYAFUS	LWS	3.21	0.361355	2.67428	3.78923
217	SMWPO	LWS	1.08568	0.21728	1.32838	1.17445
218	SMWPO	LWS	0.333333	0.093907	0.826951	0.852154
219	SMWPO	LWS	0.417537	0.080526	0.984111	0.906858
220	SMWPO	LWS	0.314465	0.0678614	1.02737	0.914634
221	SMWPO	LWS	0.514139	0.108969	1.18478	1.12613
222	SMWPO	LWS	0.928	0.0946545	0.950026	1.10994
223	KANSDS	LWS	0.938581	0.466418	0.821151	0.829301
224	KANSDS	LWS	0.733436	0.433651	1.04662	1.0957
225	KANSDS	LWS	0.674667	0.175562	1.24632	1.78485
226	KANSDS	LWS	0.6	0.268528	1.04014	1.57317
227	KANSDS	LWS	1.28571	0.218914	1.33389	1.54803
228	KANSDS	LWS	1.18444	0.223914	1.11829	2.05339
229	KISGS	LWS	0.369004	1	0.586432	0.483436
230	KISGS	LWS	1	1	0.865948	0.994627
231	KISGS	LWS	1	1	0.805195	0.904782
232	KISGS	LWS	0.428266	1	0.7072	0.664455
233	KISGS	LWS	0.154799	1	0.692293	0.431762
234	KISGS	LWS	1	1	0.832636	0.813704
235	KISDS	LWS	1	0.046066	3.58404	0.933402
236	KISDS	LWS	1	0.0769349	2.52344	1.70526
237	KISDS	LWS	1	0.09176	3.16157	1.90275
238	KISDS	LWS	1	0.0748615	2.56358	1.68552
239	KISDS	LWS	1	0.0839772	2.65234	1.2215
240	KYABR	LWS	0.899105	1	0.847076	1.02736
241	KYABR	LWS	0.917133	1	0.951882	0.793038
242	KYABR	LWS	0.912281	1	1.14408	1.5016
243	KYABR	LWS	2.42884	1	1.55128	3.12935
244	KYABR	LWS	1.31151	1	0.857747	1.21427
245	KYABR	LWS	0.740783	1	1.03814	1.10745
246	KYAFUS	LWS	0.64622	0.174459	1.03681	1.07496
247	KYAFUS	LWS	0.357782	0.201329	1.0331	1.07622
248	KYAFUS	LWS	1	0.184119	1.02547	1.12246
249	KYAFUS	LWS	0.234467	0.321555	0.970688	0.827409
250	KYAFUS	LWS	1.46025	0.148778	1.16226	1.54863
251	KYAFUS	LWS	0.392927	0.149637	0.725182	0.565542
252	SMWPO	LWS	1	0.155856	1.10046	0.743502
253	SMWPO	LWS	2.205	0.129621	1.16749	0.775131
254	SMWPO	LWS	1	0.17273	1.27885	0.755612
255	SMWPO	LWS	1	0.380322	1.19794	0.954417
256	SMWPO	LWS	1	0.182705	1.09648	0.758248
257	SMWPO	LWS	1	0.170875	1.64715	0.75017
258	KISGS	LWS	0.165426	1	0.962337	0.859817
259	KISGS	LWS	1	1	1.13274	0.826705
260	KISGS	LWS	1	1	0.80924	0.920658
261	KISGS	LWS	1	1	0.89254	0.977963
262	KISGS	LWS	0.128949	1	0.393973	0.254515
263	KISGS	LWS	1	1	0.737711	0.616382
264	KISDS	LWS	1	0.0253267	3.25339	1.35981
265	KISDS	LWS	1	0.0912909	2.08323	1.84322
266	KISDS	LWS	1	0.103477	1.90717	1.25681
267	KYABR	LWS	0.664665	1	1.63907	1.16684
268	KYABR	LWS	0.445434	1	1.30327	1.53337
269	KYABR	LWS	1.54573	0.349162	1.46454	1.43388
270	KYABR	LWS	4.565	0.316857	1.46953	2.28926
271	KYABR	LWS	1.21344	0.266383	1.10575	1.27876
272	KYABR	LWS	0.767599	0.40032	1.05065	0.985485
273	KYAFUS	LWS	2.22	0.141173	0.908213	0.673938
274	KYAFUS	LWS	1	0.240506	1.02617	0.737788
275	KYAFUS	LWS	0.275103	0.334575	0.666667	0.37971
276	KYAFUS	LWS	1	0.227232	0.832664	0.967425
277	KYAFUS	LWS	1.12108	0.297848	1.13868	1.34632
278	KYAFUS	LWS	0.800305	0.296334	0.895475	0.912734
279	SMWPO	LWS	0.39604	0.204332	1.02103	0.747792
280	SMWPO	LWS	1	0.213559	1.2325	0.716045
281	SMWPO	LWS	1	0.525137	0.573865	0.641531
282	SMWPO	LWS	1	0.16779	0.94922	0.659087
283	SMWPO	LWS	0.421941	0.513348	0.898198	0.893753
284	SMWPO	LWS	1	0.236955	0.772711	0.705582
285	KISGS	LWS	1	1	0.760211	0.907248
286	KISGS	LWS	0.407332	1	0.443889	0.442851
287	KISGS	LWS	1	1	0.365478	0.283748
288	KISGS	LWS	0.262123	1	0.709847	0.551353
289	KISGS	LWS	0.299401	1	0.705928	0.705235
290	KISGS	LWS	0.526205	1	0.503707	0.532234
291	KISDS	LWS	2.685	1	1.35527	1.29165
292	KISDS	LWS	1	1	1.29247	1.10006
293	KISDS	LWS	3.515	1	1.47774	1.6276
294	KISDS	LWS	4.205	1	1.93113	1.90622
295	KISDS	LWS	1	1	1.57047	1.3171
296	KISDS	LWS	1.58234	1	1.11193	0.91123
297	KYABR	LWS	1.63415	1	1.31287	1.50925
298	KYABR	LWS	0.747702	1	0.767235	1.02594
299	KYABR	LWS	3.515	1	1.06524	1.23963
300	KYABR	LWS	1.06885	1	1.15597	1.27691
301	KYABR	LWS	0.632546	1	0.714211	0.902615
302	KYABR	LWS	1.13179	1	0.916842	1.14476
303	KYAFUS	LWS	0.728477	0.131488	0.799315	0.57541
304	KYAFUS	LWS	0.359066	0.290037	0.894193	0.518718
305	KYAFUS	LWS	1.33133	0.166244	1.21416	0.8635
306	KYAFUS	LWS	1.16068	0.222911	1.37158	1.01163
307	KYAFUS	LWS	0.286533	0.371324	1.03401	0.743892
308	KYAFUS	LWS	1.23209	0.273614	1.02653	0.86553
309	SMWPO	LWS	2.53	0.11442	1.22189	0.845655
310	SMWPO	LWS	0.355872	0.128011	0.967465	0.768191
311	SMWPO	LWS	2.18	0.132591	1.07724	0.789127
312	SMWPO	LWS	1	0.106294	1.0017	0.739926
313	SMWPO	LWS	0.809593	0.126366	0.957457	0.721867
314	SMWPO	LWS	0.490196	0.149362	0.534213	0.505443
315	KANSDS	LWS	1	0.404204	0.821751	0.8523
316	KANSDS	LWS	2.275	1.11905	0.936488	1.12475
317	KANSDS	LWS	0.515152	1	0.695814	0.434258
318	KANSDS	LWS	0.848437	1	0.763613	0.714886
319	KANSDS	LWS	0.447427	1	0.859092	0.667905
320	KANSDS	LWS	0.423729	1	0.927697	0.83917
